# Supplementary material for: Antimicrobial Resistance, Virulence Factors, and Pathotypes of Escherichia coli Isolated from Drinking Water Sources in Jordan
Source: Pathogens. 2019 Jun 25;8(2):86. doi: 10.3390/pathogens8020086 (PMC6630504; doi:10.3390/pathogens8020086)
Supplement: Supplementary file 1 [file pathogens-08-00086-s001.zip]

Archive with 1 entries (1 files):
- pathogens-518515-supplementary.xlsx
