# Supplementary material for: Antimicrobial Resistance, Virulence Factors, and Pathotypes of Escherichia coli Isolated from Drinking Water Sources in Jordan
Source: Pathogens. 2019 Jun 25;8(2):86. doi: 10.3390/pathogens8020086 (PMC6630504; doi:10.3390/pathogens8020086)
Supplement: Supplementary file 1 [file pathogens-08-00086-s001.zip › pathogens-518515-supplementary.xlsx]

## Sheet: All (AST Interp_S_I_R)
uspa gene	ID for PCR Gels	blaKPC	blaNDM	blaVIM	blaTEM	blaSHV	blaCTX	eae	aaic	aat	stx1	stx2	ipah	ESBL	Amoxacillin-clavulanic acid	Aztreonam (ATM)	Aztreonam Augmentation	Cefotaxime (CTX)	Cefotaxime Augmentation	Ceftazidime (CAZ)	Ceftazidime Augmentation	Ceftizoxime (ZOX)	Ceftizoxime Augmentation	Ceftriaxone (CRO)	Ceftriaxone Augmentation	Ampicillin	Ciprofloxacin	Levofloxacin	Nitrofurantoin	Sulfamethoxazole-trimethoprim	Tigecycline	Doripenem	Doripenem Hodge Result	Ertapenem	Ertapenem Hodge Result	Imipenim	Imipenim Hodge Result	Meropenem	Meropenem Hodge Result	Original ID	Source_Arabic	Source_English	Plasmid Count	Plasmid size (bp)
+	1	-	-	+	+	-	+	-	-	-	-	-	-	-	S	S	-	S	-	S	-	S	-	S	-	R	S	S	S	S	S	S	-	S	-	S	-	S	-	1	محطة معالجة القنية	Algnia water treatment plant	0	NA
+	5	+	-	-	+	-	+	-	-	-	-	-	-	+	S	S	+	S	+	S	-	S	+	S	+	R	S	S	S	R	S	S	-	S	-	S	-	S	-	5	محطة معالجة الشريعة	Sharia water treatment plant	4	4000\3000\2400\1500
+	7	+	-	-	+	-	-	-	-	-	-	-	-	+	S	S	+	S	+	S	-	S	+	S	+	R	S	S	S	S	S	S	-	S	-	S	-	S	-	8	محطة دير علا	Dayr Alla agricultural research station	0	NA
+	8	-	+	-	-	-	+	-	-	-	-	-	-	-	S	S	-	S	-	S	-	S	-	S	-	R	S	S	S	S	S	S	-	S	-	S	-	S	-	10	محطة معالجة الشريعة	Sharia water treatment plant	0	NA
+	9	-	+	-	+	-	+	-	-	-	-	-	-	-	S	S	-	S	-	S	-	S	-	S	-	R	R	R	S	R	S	S	-	S	-	S	-	S	-	12	محطة معالجة البقورية	Bakorah water treatment plant	0	NA
+	10	-	-	+	+	-	-	-	+	-	-	-	-	+	S	S	+	S	+	S	+	S	+	S	+	R	S	S	S	S	S	S	-	S	-	S	-	S	-	13	محطة معالجة ام رمانة	Um Romana water treatment plant	1	3000
+	11	-	-	+	+	-	-	-	-	-	-	-	-	+	I	S	-	S	+	S	-	S	+	S	+	R	S	S	S	R	S	S	-	S	-	S	-	S	-	15	محطة معالجة ام رمانة	Um Romana water treatment plant	1	4000
+	12	-	-	+	+	-	-	-	-	-	-	-	-	-	S	S	-	S	-	S	-	S	-	S	-	R	S	S	S	S	S	S	-	S	-	S	-	S	-	17	محطة معالجة القنية	Algnia water treatment plant	0	NA
+	13	-	+	+	+	-	-	-	-	-	-	-	-	-	R	S	-	S	-	S	-	S	-	S	-	R	S	S	S	R	S	S	-	S	-	S	-	S	-	18	بئر بيرين	Perrin well	1	4200
+	14	-	+	+	+	-	-	-	+	-	-	-	-	-	S	S	-	S	-	S	-	S	-	S	-	R	S	S	S	S	S	S	-	S	-	S	-	S	-	19	مدخل تنقية الزعتري	Zaatari waste water plant	3	7000\3200\2800
+	15	-	-	+	+	-	-	-	+	-	-	-	-	+	I	S	-	S	+	S	+	S	-	S	-	R	S	S	S	R	S	S	-	S	-	S	-	S	-	20	مدخل تنقية الزعتري	Zaatari waste water plant	3	2500\1700\1000
+	16	-	-	-	-	-	-	-	-	-	-	-	-	+	S	S	-	S	-	S	-	S	+	S	-	R	S	S	S	S	S	S	-	S	-	S	-	S	-	21	محططة ضخ سيل الموجب	Mujib Torrent pumping station	1	6000
+	21	-	-	-	-	-	-	-	-	+	-	-	-	-	S	S	-	S	-	S	-	S	-	S	-	R	S	S	S	S	S	S	-	S	-	S	-	S	-	31	سيل ابو نصير	Abu Nasser waste water treatment	6	8000\7000\5000\3500\2550\1600
+	22	-	-	-	+	-	+	-	-	-	-	-	-	+	I	I	-	R	-	S	+	R	+	R	-	R	R	S	S	R	S	S	-	S	-	S	-	S	-	32	سد الوالة	Allowalh Dam for irrigation	1	1000
+	23	-	+	-	-	-	-	-	-	-	-	-	-	+	S	S	+	S	+	S	+	S	+	S	+	R	S	S	S	S	S	S	-	S	-	S	-	S	-	33	مخرج تنقية البقعه	Baq'ah waste water treatment	1	3500
+	24	-	+	-	+	-	-	-	-	-	-	-	-	-	I	S	-	S	-	S	-	S	-	S	-	R	R	R	S	R	S	S	-	S	+	S	-	S	-	34	سد الكفرين	Kufrain Dam	2	6500\2000
+	25	-	+	-	-	-	+	-	-	-	-	-	-	+	I	R	+	R	-	R	-	R	+	R	-	R	S	S	S	R	S	S	-	S	+	S	+	S	-	37	سد وادي شعيب	Wadi Shoaib Dam	5	4000\2500\1800\1500\1100
+	26	-	+	-	-	-	-	-	-	-	-	-	-	-	S	S	-	S	-	S	-	S	-	S	-	I	S	S	R	S	S	S	-	S	-	S	-	S	-	38	سد الموجب	mujib Dam	1	5000
+	27	-	+	-	+	-	+	-	-	-	-	-	-	+	I	S	+	S	+	S	-	S	+	S	+	R	R	R	S	S	S	S	-	S	-	S	-	S	-	45	نبع حزير	Ain Huzeir spring	0	NA
+	28	-	-	+	+	-	+	-	-	-	-	-	-	+	S	S	+	S	+	S	+	S	+	S	+	I	S	S	S	R	S	S	-	S	-	S	-	S	-	46	نبع الازرق	Azraq spring	0	NA
+	30	-	-	-	-	-	+	-	-	-	-	-	-	-	S	S	-	S	-	S	-	S	-	S	-	S	S	S	S	S	S	S	-	I	-	S	-	S	-	48	نبع حزير	Ain Huzeir spring	0	NA
+	31	-	-	+	-	-	+	-	-	-	-	-	-	-	S	S	-	S	-	S	-	S	-	S	-	R	S	S	S	R	S	S	-	S	-	S	-	S	-	49	نبع الشريعة	Sharia spring	1	4000
+	39	-	-	+	-	-	+	-	-	-	-	-	-	-	S	S	-	S	-	S	-	S	-	S	-	S	S	S	S	S	S	S	-	S	-	S	-	S	-	62	محطة معالجة وادي السير	Wadi Sair water treatment plant	5	6000\5000\3500\1400\1250
+	40	-	+	+	+	-	-	-	-	-	-	-	-	+	I	S	+	S	+	S	-	S	-	S	+	R	S	S	S	R	S	S	-	S	-	S	-	S	-	63	نبع البقورية	Bakorah spring	0	NA
+	42	-	-	-	-	-	-	-	-	-	-	-	-	+	I	S	+	S	+	S	-	S	+	S	-	R	S	S	S	R	S	S	-	S	-	S	-	S	-	66	نبع البقورية	Bakorah spring	0	NA
+	44	-	-	+	-	-	+	-	-	-	-	-	-	-	S	S	-	S	-	S	-	S	-	S	-	R	S	S	S	S	S	S	-	S	-	S	-	S	-	68	نبع الازرق	Azraq spring	1	1300
+	45	-	-	-	+	-	+	-	-	-	-	-	-	+	S	I	+	R	+	S	+	S	-	R	+	R	S	S	S	R	S	S	-	S	-	S	-	S	-	70	نبع البقورية	Bakorah spring	0	NA
+	46	-	-	-	-	-	-	-	-	-	-	-	-	+	S	S	+	S	-	S	-	S	+	S	+	R	R	R	S	R	S	S	-	S	-	S	-	S	-	71	محطة معالجة الشريعة بعد الفلتر	Sharia water treatment plant	0	NA
+	47	-	-	+	+	-	+	-	-	-	-	-	-	-	S	S	-	S	-	S	-	S	-	S	-	R	S	S	S	R	S	S	-	S	-	S	-	S	-	73	نبع البقورية	Bakorah spring	0	NA
+	48	-	-	+	+	-	+	-	-	-	-	-	-	+	S	S	-	R	+	S	+	I	-	R	+	R	S	S	S	S	S	S	-	S	-	S	-	S	-	77	نبع البقورية	Bakorah spring	0	NA
+	49	+	+	+	+	-	+	-	-	-	+	-	-	-	S	S	-	S	-	S	-	S	-	S	-	R	S	S	S	S	S	S	-	S	-	S	-	S	-	78	نبع البقورية	Bakorah spring	0	NA
+	50	-	-	-	+	-	-	-	-	-	-	-	-	-	S	S	-	S	-	S	-	S	-	S	-	R	S	S	S	S	S	S	-	S	-	S	-	S	-	81	نبع البقورية	Bakorah spring	5	8000\4800\1900\1600\1400
+	51	-	-	+	-	-	-	-	-	-	-	-	-	-	S	S	-	S	-	S	-	S	-	S	-	R	S	S	S	S	S	S	-	S	-	S	-	S	-	83	محطة معالجة الشريعة	Sharia water treatment plant	0	NA
+	52	-	-	+	+	-	+	-	-	-	-	-	-	+	R	R	+	R	+	I	+	R	-	R	-	R	S	S	S	R	S	S	-	S	-	S	-	S	-	86	محطة معالجة عين الديك/التيس	Ain Aldeik/Alteis water treatment plant	1	2800
+	53	-	-	+	-	-	+	-	-	-	-	-	-	+	S	R	+	R	+	I	+	R	+	R	+	R	S	S	S	S	S	S	-	S	-	S	-	S	-	87	محطة معالجة عين الديك/التيس	Ain Aldeik/Alteis water treatment plant	0	NA
+	54	-	-	+	-	-	-	-	-	-	-	-	-	-	S	S	-	S	-	S	-	S	-	S	-	S	S	S	S	S	S	S	-	S	-	S	-	S	-	88	محطة معالجة عين الديك/التيس	Ain Aldeik/Alteis water treatment plant	0	NA
+	55	-	-	+	-	-	-	-	-	-	-	-	-	-	S	S	-	S	-	S	-	S	-	S	-	I	S	S	S	S	S	S	-	S	-	S	-	S	-	89	محطة معالجة عين الديك/التيس	Ain Aldeik/Alteis water treatment plant	0	NA
+	56	-	-	+	-	-	-	-	-	-	-	-	-	+	S	S	+	S	+	S	-	S	+	S	+	R	S	S	S	S	S	S	-	S	-	S	-	S	-	90	محطة معالجة عين الديك/التيس	Ain Aldeik/Alteis water treatment plant	0	NA
+	57	-	-	+	-	-	-	-	-	-	-	-	-	-	S	S	-	S	-	S	-	S	-	S	-	R	S	S	S	S	S	S	-	S	-	S	-	S	-	93	محطة ضخ الازرق الرئيسية	the main Azraq pumping station	1	3500
+	58	-	-	+	+	-	-	-	-	-	-	-	-	+	S	S	-	S	+	S	-	S	-	S	+	R	S	S	S	S	S	S	-	S	-	S	-	S	-	100	نبع البقورية	Bakorah spring	1	3000
+	59	-	-	+	+	-	-	-	-	-	-	-	-	-	S	S	-	S	-	S	-	S	-	S	-	R	S	S	S	S	S	S	-	S	-	S	-	S	-	101	نبع البقورية	Bakorah spring	0	NA
+	60	-	-	+	+	-	-	-	-	-	-	-	-	-	S	S	-	S	-	S	-	S	-	S	-	R	S	S	S	R	S	S	-	S	-	S	-	S	-	103	نبع البقورية	Bakorah spring	0	NA
+	61	-	-	+	-	-	-	-	-	-	-	-	-	-	S	S	-	S	-	S	-	S	-	S	-	R	S	S	S	S	S	S	-	S	-	S	-	S	-	104	نبع البقورية	Bakorah spring	0	NA
+	62	-	-	+	+	-	-	-	-	-	-	-	-	-	S	S	-	S	-	S	-	S	-	S	-	R	R	I	S	R	S	S	-	S	-	S	-	S	-	105	محطة معالجة وادي السير	Wadi Sair water treatment plant	5	8000\4000\3000\1800\1500
+	63	-	-	-	+	-	+	+	-	-	-	-	-	+	I	S	+	R	+	S	+	S	+	R	-	R	S	S	S	R	S	S	-	S	-	S	-	S	-	107	محطة معالجة وادي السير	Wadi Sair water treatment plant	1	1300
+	64	-	-	-	+	-	-	-	-	-	-	-	-	+	R	I	+	R	-	R	-	R	-	R	-	R	R	R	S	R	S	S	-	S	-	S	+	S	-	108	محطة معالجة وادي السير	Wadi Sair water treatment plant	1	3950
+	65	-	-	+	-	-	-	-	-	-	-	-	-	-	S	S	-	S	-	S	-	S	-	S	-	R	S	S	S	S	S	S	-	S	-	S	-	S	-	110	محطة ضخ اللجون	logoon pumping statuion	0	NA
+	66	-	-	+	-	-	-	-	-	-	-	-	-	-	S	S	-	S	-	S	-	S	-	S	-	R	S	S	S	S	S	S	-	S	-	S	-	S	-	113	قناة الملك عبدالله/ خط دجانيا	King Abdullah canal/Digania line	1	8000
+	67	-	-	-	+	-	+	-	-	-	-	-	-	+	R	I	+	R	+	I	+	I	+	R	+	R	S	S	S	R	S	S	-	S	-	S	-	S	-	115	محطة معالجة الشريعة	Sharia water treatment plant	1	7000
+	68	-	-	-	-	-	-	-	-	-	-	-	-	-	S	S	-	S	-	S	-	S	-	S	-	R	S	S	S	S	S	S	-	S	-	S	-	S	-	116	محطة ضخ سميا	Smya pumping station	0	NA
+	69	-	-	-	+	-	-	+	-	-	-	-	-	-	I	S	-	S	-	S	-	S	-	S	-	R	S	S	S	R	S	S	-	S	-	S	-	S	-	117	نبع البقورية	Bakorah spring	4	7000\5000\3500\2400
+	71	-	-	+	+	-	-	-	-	-	-	-	-	-	S	S	-	S	-	S	-	S	-	S	-	R	S	S	S	R	S	S	-	S	-	S	-	S	-	122	محطة معالجة ام رمانة	Um Romana water treatment plant	0	NA
+	72	-	-	+	-	-	-	-	-	-	-	-	-	-	S	S	-	S	-	S	-	S	-	S	-	R	S	S	S	I	S	S	-	S	-	S	-	S	-	123	محطة معالجة ام رمانة	Um Romana water treatment plant	0	NA
+	73	-	-	+	-	-	+	-	-	-	-	-	-	-	S	S	-	S	-	S	-	S	-	S	-	R	S	S	S	S	S	S	-	S	-	S	-	S	-	124	محطة معالجة القنية بعد الفلتر	Algnia water treatment plant	0	NA
+	74	-	+	-	+	-	-	-	-	-	-	-	+	-	S	S	-	S	-	S	-	S	-	S	-	R	S	S	S	R	S	S	-	S	-	S	-	S	-	126	محطة معالجة عين الديك/التيس	Ain Aldeik/Alteis water treatment plant	1	1400
+	75	-	-	-	-	-	-	-	-	-	-	-	-	-	S	S	-	S	-	S	-	S	-	S	-	I	S	S	S	S	S	S	-	S	-	S	-	S	-	127	محطة معالجة عين الديك/التيس بعد الفلترة	Ain Aldeik/Alteis water treatment plant	2	2000\1800
+	77	-	-	+	+	-	+	-	-	-	-	-	-	-	I	S	-	S	-	S	-	S	-	S	-	R	S	S	S	R	S	S	-	S	-	S	-	S	-	129	نبع البقورية	Bakorah spring	2	6000\5000
+	78	-	-	-	-	-	+	-	-	-	-	-	-	-	S	S	-	S	-	S	-	S	-	S	-	R	S	S	S	S	S	S	-	S	-	S	-	S	-	130	نبع الشريعة	Sharia spring	1	6000
+	79	-	-	-	-	-	+	-	-	-	-	-	-	-	R	R	-	R	-	R	-	R	-	R	-	R	R	R	S	R	S	S	-	R	-	S	-	S	-	135	نبع حزير	Ain Huzeir spring	1	2000
+	80	-	-	-	+	-	-	-	-	-	-	-	+	-	I	S	-	S	-	S	-	S	-	S	-	R	R	R	S	R	S	S	-	S	-	S	-	S	-	136	نبع حزير	Ain Huzeir spring	2	4000\1300
+	83	-	-	+	+	-	+	-	-	+	-	-	-	+	S	S	-	S	-	S	-	S	+	S	-	R	S	S	S	R	S	S	-	S	-	S	-	S	-	143	نبع البقورية	Bakorah spring	2	3000\2400
+	84	-	-	+	+	-	+	-	-	+	-	-	-	-	I	S	-	S	-	S	-	S	-	S	-	R	S	S	S	S	S	S	-	S	-	S	-	S	-	149	محطة معالجة ام رمانة	Um Romana water treatment plant	4	4000\2000\1600\1000
+	85	-	-	+	+	-	+	-	-	+	-	-	-	+	I	S	-	S	-	S	-	S	+	S	-	R	S	S	S	S	S	S	-	S	-	S	-	S	-	150	نبع الشريعة	Sharia spring	3	3000\2000\1990
+	86	+	-	+	+	-	+	-	-	-	-	-	-	-	S	S	-	S	-	S	-	S	-	S	-	R	R	R	S	R	S	S	-	S	-	S	-	S	-	151	محطة معالجة عين الديك/التيس بعد الفلترة	Ain Aldeik/Alteis water treatment plant	2	1900\1500
+	87	-	-	+	-	-	-	-	-	+	-	-	-	-	S	S	-	S	-	S	-	S	-	S	-	R	S	S	S	S	S	S	-	S	-	S	-	S	-	152	محطة معالجة عين الديك/التيس بعد UV	Ain Aldeik/Alteis water treatment plant	0	NA
+	88	-	-	+	-	-	+	-	-	+	-	-	-	-	S	S	-	S	-	S	-	S	-	S	-	R	S	S	S	S	S	S	-	S	-	S	-	S	-	157	محطة معالجة المحمدية	Muhammadiyah water treatment plant	0	NA
+	89	-	-	+	-	-	+	-	-	+	-	-	-	+	S	S	+	S	+	S	+	S	+	S	+	R	S	S	S	R	S	S	-	S	-	S	-	S	-	158	محطة معالجة المحمدية	Muhammadiyah water treatment plant	0	NA
+	90	-	-	+	+	-	+	-	-	+	-	-	-	-	S	S	-	S	-	S	-	S	-	S	-	R	S	S	S	S	S	S	-	S	-	S	-	S	-	159	سد وادي العرب	Wadi Arab Dam	1	1200
+	91	-	-	+	+	-	+	-	-	+	-	-	-	-	S	S	-	S	-	S	-	S	-	S	-	R	R	R	S	R	S	S	-	S	-	S	-	S	-	161	مخرج شرحبيل بن حسنة	Sharhabeel bin hasna Exit	1	3000
+	92	-	-	+	+	-	-	-	-	+	-	-	-	-	S	S	-	S	-	S	-	S	-	S	-	R	R	R	S	R	S	S	-	S	-	S	-	S	-	163	محطة معالجة البقورية	Bakorah water treatment plant	2	2900\2100
+	93	-	-	+	+	-	+	-	-	+	-	-	-	+	S	S	-	S	+	S	+	S	-	S	+	R	S	S	S	S	S	S	-	S	-	S	-	S	-	164	محطة معالجة ام رمانة	Um Romana water treatment plant	0	NA
+	94	-	-	+	+	-	-	-	-	+	-	-	-	+	I	S	-	S	+	S	-	S	+	S	+	R	S	S	S	R	S	S	-	S	-	S	-	S	-	169	محطة معالجة الشريعة بعد الفلترة	Sharia water treatment plant	0	NA
+	95	-	-	+	+	-	-	-	-	+	-	-	-	+	I	S	+	S	+	S	+	S	+	S	+	R	S	S	S	R	S	S	-	S	-	S	-	S	-	171	محطة معالجة الشريعة	Sharia water treatment plant	1	3000
+	96	-	-	+	-	-	-	-	-	+	-	-	-	-	S	S	-	S	-	S	-	S	-	S	-	R	S	S	S	S	S	S	-	S	-	S	-	S	-	173	محطة معالجة عين الديك/التيس بعد UV	Ain Aldeik/Alteis water treatment plant	2	8000\6000
+	97	-	-	+	-	-	+	-	-	-	-	-	-	-	S	S	-	S	-	S	-	S	-	S	-	R	R	R	S	R	S	S	-	S	-	S	-	S	-	174	محطة معالجة عين الديك/التيس	Ain Aldeik/Alteis water treatment plant	2	5000\1500
+	98	-	-	+	-	-	+	-	-	-	-	-	-	-	S	S	-	S	-	S	-	S	-	S	-	R	S	S	S	S	S	S	-	S	-	S	-	S	-	175	نبع الشريعة	Sharia spring	0	NA
+	99	-	-	+	-	-	-	-	-	-	-	-	-	-	S	S	-	S	-	S	-	S	-	S	-	R	S	S	S	S	S	S	-	S	-	S	-	S	-	177	محطة معالجة الشواهد	AlShwahed wells treatment plant	4	5000\4000\2500\1250
+	100	-	-	-	-	-	-	-	-	-	-	-	-	+	S	R	-	R	+	R	+	R	+	R	-	R	R	R	S	R	S	S	-	I	-	S	-	S	-	179	بئر ام عطية	Um Atiya well	0	NA
+	101	-	-	-	-	-	-	-	-	-	-	-	-	+	I	R	+	R	+	R	+	R	+	R	-	R	R	R	S	R	S	S	-	R	-	S	-	S	-	180	بثر ام عطية	Um Atiya well	1	2800
+	102	-	-	+	-	-	-	-	-	-	-	-	-	+	S	R	+	R	+	I	+	R	+	R	+	R	S	S	S	R	S	S	-	S	-	S	-	S	-	185	محطة معالجة عين الديك/التيس	Ain Aldeik/Alteis water treatment plant	2	6000\2400
+	103	-	-	-	+	-	-	-	-	-	-	-	-	+	I	S	+	S	+	S	-	S	+	S	+	R	R	R	S	R	S	S	-	S	-	S	-	S	-	186	محطة معالجة عين الديك/التيس بعد الفلترة	Ain Aldeik/Alteis water treatment plant	1	3500
+	105	-	-	+	+	-	-	-	-	-	-	-	-	+	I	S	+	S	+	S	-	S	-	S	-	R	S	S	S	R	S	S	-	S	-	S	-	S	-	189	محطة معالجة القنية	Algnia water treatment plant	1	2000
+	108	-	-	-	-	-	-	-	-	-	-	-	-	+	S	S	+	S	+	S	+	S	+	S	+	R	S	S	S	S	S	S	-	S	-	S	-	S	-	194	قناة الملك عبدالله/النفق	king Abdullah canal/alnafaq	0	NA
+	109	-	-	+	-	-	-	-	-	-	-	-	-	+	S	S	+	S	+	S	-	S	+	S	+	R	S	S	S	S	S	S	-	S	-	S	-	S	-	195	قناة الملك عبدالله/النفق	king Abdullah canal/alnafaq	1	2800
+	131	-	-	+	-	-	+	-	-	-	-	-	-	+	S	S	+	S	+	S	-	S	+	S	+	R	S	S	S	S	S	S	-	S	-	S	-	S	-	241	محطة معالجة عين الديك/التيس بعد الفلترة	Ain Aldeik/Alteis water treatment plant	0	NA
+	132	-	-	+	-	-	+	-	-	-	-	-	-	+	S	S	+	S	+	S	+	S	+	S	+	R	S	S	S	S	S	S	-	S	-	S	-	S	-	242	محطة معالجة الشواهد	AlShwahed wells treatment plant	4	4800\4000\3000\2600
+	134	-	-	+	+	-	+	-	-	-	-	-	-	+	S	S	-	S	-	S	-	S	+	S	-	R	S	S	S	R	S	S	-	S	-	S	-	S	-	245	محطة معالجة الشواهد	AlShwahed wells treatment plant	3	6000\4600\1400
+	135	-	-	+	-	-	-	-	-	-	-	-	-	+	S	S	+	S	+	S	+	S	+	S	+	R	S	S	S	S	S	S	-	S	-	S	-	S	-	246	محطة معالجة الزارة	Zara Ma'in water treatment plant	1	1800
+	136	+	-	+	+	-	+	-	-	-	-	-	-	+	I	S	-	S	-	S	-	S	+	S	-	R	R	R	S	R	S	S	-	I	-	S	-	S	-	247	محطة معالجة الزارة	Zara Ma'in water treatment plant	0	NA
+	137	-	-	+	-	-	-	-	-	-	-	-	-	+	S	S	+	S	+	S	+	S	-	S	+	R	S	S	S	S	S	S	-	S	-	S	-	S	-	248	محطة معالجة الزارة	Zara Ma'in water treatment plant	1	2300
+	138	-	-	-	-	-	-	-	-	-	-	-	-	+	S	S	-	I	+	S	-	S	-	I	-	R	S	S	S	R	S	S	-	S	-	S	-	S	-	250	محطة معالجة القيروان	Kairouan water treatment plant	0	NA
+	139	-	-	+	-	-	+	-	-	-	-	-	-	+	S	S	+	S	+	S	-	S	+	S	+	R	S	S	S	S	S	S	-	S	-	S	-	S	-	253	محطة معالجة عين الديك/التيس	Ain Aldeik/Alteis water treatment plant	0	NA
+	140	-	-	+	-	-	+	+	-	-	-	-	-	+	S	S	+	S	+	S	+	S	+	S	+	R	S	S	S	S	S	S	-	S	-	S	-	S	-	255	محطة معالجة ام رمانة	Um Romana water treatment plant	1	4000
+	141	-	-	+	-	-	+	-	-	-	-	-	-	+	S	S	+	S	+	S	-	S	+	S	+	R	S	S	S	S	S	S	-	S	-	S	-	S	-	260	محطة معالجة الشواهد	AlShwahed wells treatment plant	0	NA
+	142	-	-	+	-	-	+	-	-	-	-	-	-	+	S	S	-	S	+	S	-	S	+	S	+	R	S	S	S	S	S	S	-	S	-	S	-	S	-	261	محطة معالجة القنية	Algnia water treatment plant	0	NA
+	143	-	-	+	-	-	+	-	-	-	-	-	-	+	S	S	+	S	+	S	-	S	+	S	-	R	S	S	S	S	S	S	-	S	-	S	-	S	-	262	محطة معالجة القنية	Algnia water treatment plant	0	NA
+	144	-	-	+	-	+	+	-	-	-	-	-	-	+	S	S	+	S	+	S	+	S	+	S	+	R	S	S	S	S	S	S	-	S	-	S	-	S	-	263	محطة معالجة القنية	Algnia water treatment plant	0	NA
+	145	-	-	+	-	-	+	-	-	-	-	-	-	+	R	R	+	R	+	R	+	R	+	R	+	R	S	S	S	S	S	S	-	S	-	S	-	S	-	266	سد وادي شعيب	Wadi Shoaib Dam	0	NA
+	146	-	-	-	-	-	+	-	-	-	-	-	-	+	S	S	+	S	-	S	+	S	+	S	+	R	S	S	S	S	S	S	-	S	-	S	-	S	-	267	محطة معالجة القنية	Algnia water treatment plant	0	NA
+	147	-	-	+	-	-	+	-	-	-	-	-	-	+	S	S	+	S	+	S	+	S	+	S	+	R	S	S	S	S	S	S	-	S	-	S	-	S	-	268	محطة معالجة القنية	Algnia water treatment plant	0	NA
+	148	-	-	+	-	-	-	-	-	-	-	-	-	+	S	S	-	S	+	S	-	S	+	S	+	R	S	S	S	S	S	S	-	S	-	S	-	S	-	269	نبع البقورية	Bakorah spring	0	NA
+	150	-	-	+	+	-	+	-	-	-	-	-	-	-	R	S	-	S	-	S	-	S	-	S	-	R	S	S	S	R	S	S	-	S	-	S	-	S	-	271	محطة معالجة الشريعة	Sharia water treatment plant	2	4600\3500
+	151	-	-	+	-	-	+	-	-	-	-	-	-	+	S	S	+	S	-	S	-	S	+	S	-	R	S	S	S	S	S	S	-	S	-	S	-	S	-	272	محطة معالجة الشريعة	Sharia water treatment plant	0	NA
+	152	-	-	+	-	-	+	-	-	-	-	-	-	+	S	S	+	S	+	S	+	S	+	S	+	R	S	S	S	S	S	S	-	S	-	S	-	S	-	274	نبع الشريعة	Sharia spring	0	NA
+	153	-	-	+	+	-	+	-	+	+	-	-	-	+	S	S	+	S	+	S	+	S	+	S	+	R	S	S	S	R	S	S	-	S	-	S	-	S	-	275	نبع البقورية	Bakorah spring	1	1300
+	154	-	-	+	+	-	+	-	-	-	-	-	-	-	I	S	-	S	-	I	-	S	-	S	-	R	R	R	I	S	S	S	-	S	-	S	-	S	-	280	محطة معالجة الشريعة	Sharia water treatment plant	2	8000\3500
+	155	-	-	+	-	-	+	-	-	-	-	-	-	+	S	S	+	S	-	S	-	S	+	S	+	R	S	S	S	S	S	S	-	S	-	S	-	S	-	281	محطة معالجة الشريعة	Sharia water treatment plant	0	NA
+	156	-	-	-	-	-	-	-	-	-	-	-	-	+	I	S	+	S	+	S	-	S	-	S	-	R	S	S	S	S	S	S	-	S	-	S	-	S	-	282	محطة معالجة الشريعة	Sharia water treatment plant	2	6000\4200
+	157	-	-	+	-	-	+	-	-	-	-	-	-	+	S	S	+	S	+	S	+	S	+	S	+	R	S	S	S	S	S	S	-	S	-	S	-	S	-	284	نبع البقورية	Bakorah spring	1	2000

## Sheet: All (AST Interp S vs. NS) A (2
Original ID	blaKPC	blaNDM	blaVIM	blaTEM	blaSHV	blaCTX	Resistance Genes Count	Resistance Genes Count_G	eae	aaic	aat	stx1	stx2	ipah	ESBL	Amoxacillin-clavulanic acid	Aztreonam (ATM)	Aztreonam Augmentation	Cefotaxime (CTX)	Cefotaxime Augmentation	Ceftazidime (CAZ)	Ceftazidime Augmentation	Ceftizoxime (ZOX)	Ceftizoxime Augmentation	Ceftriaxone (CRO)	Ceftriaxone Augmentation	Ampicillin	Ciprofloxacin	Levofloxacin	Nitrofurantoin	Sulfamethoxazole-trimethoprim	Fulfa-Trimeth Resistant	Tigecycline	Doripenem	Doripenem Hodge Result	Ertapenem	Ertapenem Hodge Result	Imipenim	Imipenim Hodge Result	Meropenem	Meropenem Hodge Result	Carbapenemase	Plasmid Count	Plasmid Count_2	Plasmid sizes (bp)	Amox-Clav Resistant	3rd Generation Cephalosporin Resistant	Ampicillin Resistant	Cipro-Levo Resistant
1	Negative	Negative	Positive	Positive	Negative	Positive	3	3 or More	Negative	Negative	Negative	Negative	Negative	Negative	Negative	S	S	Absent	S	Absent	S	Absent	S	Absent	S	Absent	NS	S	S	S	S	No	S	S	Negative	S	Negative	S	Negative	S	Negative	Negative	0	2 or Less	NA	No	No	Yes	No
5	Positive	Negative	Negative	Positive	Negative	Positive	3	3 or More	Negative	Negative	Negative	Negative	Negative	Negative	Positive	S	S	Present	S	Present	S	Absent	S	Present	S	Present	NS	S	S	S	NS	Yes	S	S	Negative	S	Negative	S	Negative	S	Negative	Negative	4	3 or More	4000\3000\2400\1500	No	No	Yes	No
8	Positive	Negative	Negative	Positive	Negative	Negative	2	2 or less	Negative	Negative	Negative	Negative	Negative	Negative	Positive	S	S	Present	S	Present	S	Absent	S	Present	S	Present	NS	S	S	S	S	No	S	S	Negative	S	Negative	S	Negative	S	Negative	Negative	0	2 or Less	NA	No	No	Yes	No
10	Negative	Positive	Negative	Negative	Negative	Positive	2	2 or less	Negative	Negative	Negative	Negative	Negative	Negative	Negative	S	S	Absent	S	Absent	S	Absent	S	Absent	S	Absent	NS	S	S	S	S	No	S	S	Negative	S	Negative	S	Negative	S	Negative	Negative	0	2 or Less	NA	No	No	Yes	No
12	Negative	Positive	Negative	Positive	Negative	Positive	3	3 or More	Negative	Negative	Negative	Negative	Negative	Negative	Negative	S	S	Absent	S	Absent	S	Absent	S	Absent	S	Absent	NS	NS	NS	S	NS	Yes	S	S	Negative	S	Negative	S	Negative	S	Negative	Negative	0	2 or Less	NA	No	No	Yes	Yes
13	Negative	Negative	Positive	Positive	Negative	Negative	2	2 or less	Negative	Positive	Negative	Negative	Negative	Negative	Positive	S	S	Present	S	Present	S	Present	S	Present	S	Present	NS	S	S	S	S	No	S	S	Negative	S	Negative	S	Negative	S	Negative	Negative	1	2 or Less	3000	No	No	Yes	No
15	Negative	Negative	Positive	Positive	Negative	Negative	2	2 or less	Negative	Negative	Negative	Negative	Negative	Negative	Positive	NS	S	Absent	S	Present	S	Absent	S	Present	S	Present	NS	S	S	S	NS	Yes	S	S	Negative	S	Negative	S	Negative	S	Negative	Negative	1	2 or Less	4000	Yes	No	Yes	No
17	Negative	Negative	Positive	Positive	Negative	Negative	2	2 or less	Negative	Negative	Negative	Negative	Negative	Negative	Negative	S	S	Absent	S	Absent	S	Absent	S	Absent	S	Absent	NS	S	S	S	S	No	S	S	Negative	S	Negative	S	Negative	S	Negative	Negative	0	2 or Less	NA	No	No	Yes	No
18	Negative	Positive	Positive	Positive	Negative	Negative	3	3 or More	Negative	Negative	Negative	Negative	Negative	Negative	Negative	NS	S	Absent	S	Absent	S	Absent	S	Absent	S	Absent	NS	S	S	S	NS	Yes	S	S	Negative	S	Negative	S	Negative	S	Negative	Negative	1	2 or Less	4200	Yes	No	Yes	No
19	Negative	Positive	Positive	Positive	Negative	Negative	3	3 or More	Negative	Positive	Negative	Negative	Negative	Negative	Negative	S	S	Absent	S	Absent	S	Absent	S	Absent	S	Absent	NS	S	S	S	S	No	S	S	Negative	S	Negative	S	Negative	S	Negative	Negative	3	3 or More	7000\3200\2800	No	No	Yes	No
20	Negative	Negative	Positive	Positive	Negative	Negative	2	2 or less	Negative	Positive	Negative	Negative	Negative	Negative	Positive	NS	S	Absent	S	Present	S	Present	S	Absent	S	Absent	NS	S	S	S	NS	Yes	S	S	Negative	S	Negative	S	Negative	S	Negative	Negative	3	3 or More	2500\1700\1000	Yes	No	Yes	No
21	Negative	Negative	Negative	Negative	Negative	Negative	0	2 or less	Negative	Negative	Negative	Negative	Negative	Negative	Positive	S	S	Absent	S	Absent	S	Absent	S	Present	S	Absent	NS	S	S	S	S	No	S	S	Negative	S	Negative	S	Negative	S	Negative	Negative	1	2 or Less	6000	No	No	Yes	No
31	Negative	Negative	Negative	Negative	Negative	Negative	0	2 or less	Negative	Negative	Positive	Negative	Negative	Negative	Negative	S	S	Absent	S	Absent	S	Absent	S	Absent	S	Absent	NS	S	S	S	S	No	S	S	Negative	S	Negative	S	Negative	S	Negative	Negative	6	3 or More	8000\7000\5000\3500\2550\1600	No	No	Yes	No
32	Negative	Negative	Negative	Positive	Negative	Positive	2	2 or less	Negative	Negative	Negative	Negative	Negative	Negative	Positive	NS	NS	Absent	NS	Absent	S	Present	NS	Present	NS	Absent	NS	NS	S	S	NS	Yes	S	S	Negative	S	Negative	S	Negative	S	Negative	Negative	1	2 or Less	1000	Yes	Yes	Yes	Yes
33	Negative	Positive	Negative	Negative	Negative	Negative	1	2 or less	Negative	Negative	Negative	Negative	Negative	Negative	Positive	S	S	Present	S	Present	S	Present	S	Present	S	Present	NS	S	S	S	S	No	S	S	Negative	S	Negative	S	Negative	S	Negative	Negative	1	2 or Less	3500	No	No	Yes	No
34	Negative	Positive	Negative	Positive	Negative	Negative	2	2 or less	Negative	Negative	Negative	Negative	Negative	Negative	Negative	NS	S	Absent	S	Absent	S	Absent	S	Absent	S	Absent	NS	NS	NS	S	NS	Yes	S	S	Negative	S	Positive	S	Negative	S	Negative	Positive	2	2 or Less	6500\2000	Yes	No	Yes	Yes
37	Negative	Positive	Negative	Negative	Negative	Positive	2	2 or less	Negative	Negative	Negative	Negative	Negative	Negative	Positive	NS	NS	Present	NS	Absent	NS	Absent	NS	Present	NS	Absent	NS	S	S	S	NS	Yes	S	S	Negative	S	Positive	S	Positive	S	Negative	Positive	5	3 or More	4000\2500\1800\1500\1100	Yes	Yes	Yes	No
38	Negative	Positive	Negative	Negative	Negative	Negative	1	2 or less	Negative	Negative	Negative	Negative	Negative	Negative	Negative	S	S	Absent	S	Absent	S	Absent	S	Absent	S	Absent	NS	S	S	NS	S	No	S	S	Negative	S	Negative	S	Negative	S	Negative	Negative	1	2 or Less	5000	No	No	Yes	No
45	Negative	Positive	Negative	Positive	Negative	Positive	3	3 or More	Negative	Negative	Negative	Negative	Negative	Negative	Positive	NS	S	Present	S	Present	S	Absent	S	Present	S	Present	NS	NS	NS	S	S	No	S	S	Negative	S	Negative	S	Negative	S	Negative	Negative	0	2 or Less	NA	Yes	No	Yes	Yes
46	Negative	Negative	Positive	Positive	Negative	Positive	3	3 or More	Negative	Negative	Negative	Negative	Negative	Negative	Positive	S	S	Present	S	Present	S	Present	S	Present	S	Present	NS	S	S	S	NS	Yes	S	S	Negative	S	Negative	S	Negative	S	Negative	Negative	0	2 or Less	NA	No	No	Yes	No
48	Negative	Negative	Negative	Negative	Negative	Positive	1	2 or less	Negative	Negative	Negative	Negative	Negative	Negative	Negative	S	S	Absent	S	Absent	S	Absent	S	Absent	S	Absent	S	S	S	S	S	No	S	S	Negative	NS	Negative	S	Negative	S	Negative	Negative	0	2 or Less	NA	No	No	No	No
49	Negative	Negative	Positive	Negative	Negative	Positive	2	2 or less	Negative	Negative	Negative	Negative	Negative	Negative	Negative	S	S	Absent	S	Absent	S	Absent	S	Absent	S	Absent	NS	S	S	S	NS	Yes	S	S	Negative	S	Negative	S	Negative	S	Negative	Negative	1	2 or Less	4000	No	No	Yes	No
62	Negative	Negative	Positive	Negative	Negative	Positive	2	2 or less	Negative	Negative	Negative	Negative	Negative	Negative	Negative	S	S	Absent	S	Absent	S	Absent	S	Absent	S	Absent	S	S	S	S	S	No	S	S	Negative	S	Negative	S	Negative	S	Negative	Negative	5	3 or More	6000\5000\3500\1400\1250	No	No	No	No
63	Negative	Positive	Positive	Positive	Negative	Negative	3	3 or More	Negative	Negative	Negative	Negative	Negative	Negative	Positive	NS	S	Present	S	Present	S	Absent	S	Absent	S	Present	NS	S	S	S	NS	Yes	S	S	Negative	S	Negative	S	Negative	S	Negative	Negative	0	2 or Less	NA	Yes	No	Yes	No
66	Negative	Negative	Negative	Negative	Negative	Negative	0	2 or less	Negative	Negative	Negative	Negative	Negative	Negative	Positive	NS	S	Present	S	Present	S	Absent	S	Present	S	Absent	NS	S	S	S	NS	Yes	S	S	Negative	S	Negative	S	Negative	S	Negative	Negative	0	2 or Less	NA	Yes	No	Yes	No
68	Negative	Negative	Positive	Negative	Negative	Positive	2	2 or less	Negative	Negative	Negative	Negative	Negative	Negative	Negative	S	S	Absent	S	Absent	S	Absent	S	Absent	S	Absent	NS	S	S	S	S	No	S	S	Negative	S	Negative	S	Negative	S	Negative	Negative	1	2 or Less	1300	No	No	Yes	No
70	Negative	Negative	Negative	Positive	Negative	Positive	2	2 or less	Negative	Negative	Negative	Negative	Negative	Negative	Positive	S	NS	Present	NS	Present	S	Present	S	Absent	NS	Present	NS	S	S	S	NS	Yes	S	S	Negative	S	Negative	S	Negative	S	Negative	Negative	0	2 or Less	NA	No	Yes	Yes	No
71	Negative	Negative	Negative	Negative	Negative	Negative	0	2 or less	Negative	Negative	Negative	Negative	Negative	Negative	Positive	S	S	Present	S	Absent	S	Absent	S	Present	S	Present	NS	NS	NS	S	NS	Yes	S	S	Negative	S	Negative	S	Negative	S	Negative	Negative	0	2 or Less	NA	No	No	Yes	Yes
73	Negative	Negative	Positive	Positive	Negative	Positive	3	3 or More	Negative	Negative	Negative	Negative	Negative	Negative	Negative	S	S	Absent	S	Absent	S	Absent	S	Absent	S	Absent	NS	S	S	S	NS	Yes	S	S	Negative	S	Negative	S	Negative	S	Negative	Negative	0	2 or Less	NA	No	No	Yes	No
77	Negative	Negative	Positive	Positive	Negative	Positive	3	3 or More	Negative	Negative	Negative	Negative	Negative	Negative	Positive	S	S	Absent	NS	Present	S	Present	NS	Absent	NS	Present	NS	S	S	S	S	No	S	S	Negative	S	Negative	S	Negative	S	Negative	Negative	0	2 or Less	NA	No	Yes	Yes	No
78	Positive	Positive	Positive	Positive	Negative	Positive	5	3 or More	Negative	Negative	Negative	Positive	Negative	Negative	Negative	S	S	Absent	S	Absent	S	Absent	S	Absent	S	Absent	NS	S	S	S	S	No	S	S	Negative	S	Negative	S	Negative	S	Negative	Negative	0	2 or Less	NA	No	No	Yes	No
81	Negative	Negative	Negative	Positive	Negative	Negative	1	2 or less	Negative	Negative	Negative	Negative	Negative	Negative	Negative	S	S	Absent	S	Absent	S	Absent	S	Absent	S	Absent	NS	S	S	S	S	No	S	S	Negative	S	Negative	S	Negative	S	Negative	Negative	5	3 or More	8000\4800\1900\1600\1400	No	No	Yes	No
83	Negative	Negative	Positive	Negative	Negative	Negative	1	2 or less	Negative	Negative	Negative	Negative	Negative	Negative	Negative	S	S	Absent	S	Absent	S	Absent	S	Absent	S	Absent	NS	S	S	S	S	No	S	S	Negative	S	Negative	S	Negative	S	Negative	Negative	0	2 or Less	NA	No	No	Yes	No
86	Negative	Negative	Positive	Positive	Negative	Positive	3	3 or More	Negative	Negative	Negative	Negative	Negative	Negative	Positive	NS	NS	Present	NS	Present	NS	Present	NS	Absent	NS	Absent	NS	S	S	S	NS	Yes	S	S	Negative	S	Negative	S	Negative	S	Negative	Negative	1	2 or Less	2800	Yes	Yes	Yes	No
87	Negative	Negative	Positive	Negative	Negative	Positive	2	2 or less	Negative	Negative	Negative	Negative	Negative	Negative	Positive	S	NS	Present	NS	Present	NS	Present	NS	Present	NS	Present	NS	S	S	S	S	No	S	S	Negative	S	Negative	S	Negative	S	Negative	Negative	0	2 or Less	NA	No	Yes	Yes	No
88	Negative	Negative	Positive	Negative	Negative	Negative	1	2 or less	Negative	Negative	Negative	Negative	Negative	Negative	Negative	S	S	Absent	S	Absent	S	Absent	S	Absent	S	Absent	S	S	S	S	S	No	S	S	Negative	S	Negative	S	Negative	S	Negative	Negative	0	2 or Less	NA	No	No	No	No
89	Negative	Negative	Positive	Negative	Negative	Negative	1	2 or less	Negative	Negative	Negative	Negative	Negative	Negative	Negative	S	S	Absent	S	Absent	S	Absent	S	Absent	S	Absent	NS	S	S	S	S	No	S	S	Negative	S	Negative	S	Negative	S	Negative	Negative	0	2 or Less	NA	No	No	Yes	No
90	Negative	Negative	Positive	Negative	Negative	Negative	1	2 or less	Negative	Negative	Negative	Negative	Negative	Negative	Positive	S	S	Present	S	Present	S	Absent	S	Present	S	Present	NS	S	S	S	S	No	S	S	Negative	S	Negative	S	Negative	S	Negative	Negative	0	2 or Less	NA	No	No	Yes	No
93	Negative	Negative	Positive	Negative	Negative	Negative	1	2 or less	Negative	Negative	Negative	Negative	Negative	Negative	Negative	S	S	Absent	S	Absent	S	Absent	S	Absent	S	Absent	NS	S	S	S	S	No	S	S	Negative	S	Negative	S	Negative	S	Negative	Negative	1	2 or Less	3500	No	No	Yes	No
100	Negative	Negative	Positive	Positive	Negative	Negative	2	2 or less	Negative	Negative	Negative	Negative	Negative	Negative	Positive	S	S	Absent	S	Present	S	Absent	S	Absent	S	Present	NS	S	S	S	S	No	S	S	Negative	S	Negative	S	Negative	S	Negative	Negative	1	2 or Less	3000	No	No	Yes	No
101	Negative	Negative	Positive	Positive	Negative	Negative	2	2 or less	Negative	Negative	Negative	Negative	Negative	Negative	Negative	S	S	Absent	S	Absent	S	Absent	S	Absent	S	Absent	NS	S	S	S	S	No	S	S	Negative	S	Negative	S	Negative	S	Negative	Negative	0	2 or Less	NA	No	No	Yes	No
103	Negative	Negative	Positive	Positive	Negative	Negative	2	2 or less	Negative	Negative	Negative	Negative	Negative	Negative	Negative	S	S	Absent	S	Absent	S	Absent	S	Absent	S	Absent	NS	S	S	S	NS	Yes	S	S	Negative	S	Negative	S	Negative	S	Negative	Negative	0	2 or Less	NA	No	No	Yes	No
104	Negative	Negative	Positive	Negative	Negative	Negative	1	2 or less	Negative	Negative	Negative	Negative	Negative	Negative	Negative	S	S	Absent	S	Absent	S	Absent	S	Absent	S	Absent	NS	S	S	S	S	No	S	S	Negative	S	Negative	S	Negative	S	Negative	Negative	0	2 or Less	NA	No	No	Yes	No
105	Negative	Negative	Positive	Positive	Negative	Negative	2	2 or less	Negative	Negative	Negative	Negative	Negative	Negative	Negative	S	S	Absent	S	Absent	S	Absent	S	Absent	S	Absent	NS	NS	NS	S	NS	Yes	S	S	Negative	S	Negative	S	Negative	S	Negative	Negative	5	3 or More	8000\4000\3000\1800\1500	No	No	Yes	Yes
107	Negative	Negative	Negative	Positive	Negative	Positive	2	2 or less	Positive	Negative	Negative	Negative	Negative	Negative	Positive	NS	S	Present	NS	Present	S	Present	S	Present	NS	Absent	NS	S	S	S	NS	Yes	S	S	Negative	S	Negative	S	Negative	S	Negative	Negative	1	2 or Less	1300	Yes	Yes	Yes	No
108	Negative	Negative	Negative	Positive	Negative	Negative	1	2 or less	Negative	Negative	Negative	Negative	Negative	Negative	Positive	NS	NS	Present	NS	Absent	NS	Absent	NS	Absent	NS	Absent	NS	NS	NS	S	NS	Yes	S	S	Negative	S	Negative	S	Positive	S	Negative	Positive	1	2 or Less	3950	Yes	Yes	Yes	Yes
110	Negative	Negative	Positive	Negative	Negative	Negative	1	2 or less	Negative	Negative	Negative	Negative	Negative	Negative	Negative	S	S	Absent	S	Absent	S	Absent	S	Absent	S	Absent	NS	S	S	S	S	No	S	S	Negative	S	Negative	S	Negative	S	Negative	Negative	0	2 or Less	NA	No	No	Yes	No
113	Negative	Negative	Positive	Negative	Negative	Negative	1	2 or less	Negative	Negative	Negative	Negative	Negative	Negative	Negative	S	S	Absent	S	Absent	S	Absent	S	Absent	S	Absent	NS	S	S	S	S	No	S	S	Negative	S	Negative	S	Negative	S	Negative	Negative	1	2 or Less	8000	No	No	Yes	No
115	Negative	Negative	Negative	Positive	Negative	Positive	2	2 or less	Negative	Negative	Negative	Negative	Negative	Negative	Positive	NS	NS	Present	NS	Present	NS	Present	NS	Present	NS	Present	NS	S	S	S	NS	Yes	S	S	Negative	S	Negative	S	Negative	S	Negative	Negative	1	2 or Less	7000	Yes	Yes	Yes	No
116	Negative	Negative	Negative	Negative	Negative	Negative	0	2 or less	Negative	Negative	Negative	Negative	Negative	Negative	Negative	S	S	Absent	S	Absent	S	Absent	S	Absent	S	Absent	NS	S	S	S	S	No	S	S	Negative	S	Negative	S	Negative	S	Negative	Negative	0	2 or Less	NA	No	No	Yes	No
117	Negative	Negative	Negative	Positive	Negative	Negative	1	2 or less	Positive	Negative	Negative	Negative	Negative	Negative	Negative	NS	S	Absent	S	Absent	S	Absent	S	Absent	S	Absent	NS	S	S	S	NS	Yes	S	S	Negative	S	Negative	S	Negative	S	Negative	Negative	4	3 or More	7000\5000\3500\2400	Yes	No	Yes	No
122	Negative	Negative	Positive	Positive	Negative	Negative	2	2 or less	Negative	Negative	Negative	Negative	Negative	Negative	Negative	S	S	Absent	S	Absent	S	Absent	S	Absent	S	Absent	NS	S	S	S	NS	Yes	S	S	Negative	S	Negative	S	Negative	S	Negative	Negative	0	2 or Less	NA	No	No	Yes	No
123	Negative	Negative	Positive	Negative	Negative	Negative	1	2 or less	Negative	Negative	Negative	Negative	Negative	Negative	Negative	S	S	Absent	S	Absent	S	Absent	S	Absent	S	Absent	NS	S	S	S	NS	Yes	S	S	Negative	S	Negative	S	Negative	S	Negative	Negative	0	2 or Less	NA	No	No	Yes	No
124	Negative	Negative	Positive	Negative	Negative	Positive	2	2 or less	Negative	Negative	Negative	Negative	Negative	Negative	Negative	S	S	Absent	S	Absent	S	Absent	S	Absent	S	Absent	NS	S	S	S	S	No	S	S	Negative	S	Negative	S	Negative	S	Negative	Negative	0	2 or Less	NA	No	No	Yes	No
126	Negative	Positive	Negative	Positive	Negative	Negative	2	2 or less	Negative	Negative	Negative	Negative	Negative	Positive	Negative	S	S	Absent	S	Absent	S	Absent	S	Absent	S	Absent	NS	S	S	S	NS	Yes	S	S	Negative	S	Negative	S	Negative	S	Negative	Negative	1	2 or Less	1400	No	No	Yes	No
127	Negative	Negative	Negative	Negative	Negative	Negative	0	2 or less	Negative	Negative	Negative	Negative	Negative	Negative	Negative	S	S	Absent	S	Absent	S	Absent	S	Absent	S	Absent	NS	S	S	S	S	No	S	S	Negative	S	Negative	S	Negative	S	Negative	Negative	2	2 or Less	2000\1800	No	No	Yes	No
129	Negative	Negative	Positive	Positive	Negative	Positive	3	3 or More	Negative	Negative	Negative	Negative	Negative	Negative	Negative	NS	S	Absent	S	Absent	S	Absent	S	Absent	S	Absent	NS	S	S	S	NS	Yes	S	S	Negative	S	Negative	S	Negative	S	Negative	Negative	2	2 or Less	6000\5000	Yes	No	Yes	No
130	Negative	Negative	Negative	Negative	Negative	Positive	1	2 or less	Negative	Negative	Negative	Negative	Negative	Negative	Negative	S	S	Absent	S	Absent	S	Absent	S	Absent	S	Absent	NS	S	S	S	S	No	S	S	Negative	S	Negative	S	Negative	S	Negative	Negative	1	2 or Less	6000	No	No	Yes	No
135	Negative	Negative	Negative	Negative	Negative	Positive	1	2 or less	Negative	Negative	Negative	Negative	Negative	Negative	Negative	NS	NS	Absent	NS	Absent	NS	Absent	NS	Absent	NS	Absent	NS	NS	NS	S	NS	Yes	S	S	Negative	NS	Negative	S	Negative	S	Negative	Negative	1	2 or Less	2000	Yes	Yes	Yes	Yes
136	Negative	Negative	Negative	Positive	Negative	Negative	1	2 or less	Negative	Negative	Negative	Negative	Negative	Positive	Negative	NS	S	Absent	S	Absent	S	Absent	S	Absent	S	Absent	NS	NS	NS	S	NS	Yes	S	S	Negative	S	Negative	S	Negative	S	Negative	Negative	2	2 or Less	4000\1300	Yes	No	Yes	Yes
143	Negative	Negative	Positive	Positive	Negative	Positive	3	3 or More	Negative	Negative	Positive	Negative	Negative	Negative	Positive	S	S	Absent	S	Absent	S	Absent	S	Present	S	Absent	NS	S	S	S	NS	Yes	S	S	Negative	S	Negative	S	Negative	S	Negative	Negative	2	2 or Less	3000\2400	No	No	Yes	No
149	Negative	Negative	Positive	Positive	Negative	Positive	3	3 or More	Negative	Negative	Positive	Negative	Negative	Negative	Negative	NS	S	Absent	S	Absent	S	Absent	S	Absent	S	Absent	NS	S	S	S	S	No	S	S	Negative	S	Negative	S	Negative	S	Negative	Negative	4	3 or More	4000\2000\1600\1000	Yes	No	Yes	No
150	Negative	Negative	Positive	Positive	Negative	Positive	3	3 or More	Negative	Negative	Positive	Negative	Negative	Negative	Positive	NS	S	Absent	S	Absent	S	Absent	S	Present	S	Absent	NS	S	S	S	S	No	S	S	Negative	S	Negative	S	Negative	S	Negative	Negative	3	3 or More	3000\2000\1990	Yes	No	Yes	No
151	Positive	Negative	Positive	Positive	Negative	Positive	4	3 or More	Negative	Negative	Negative	Negative	Negative	Negative	Negative	S	S	Absent	S	Absent	S	Absent	S	Absent	S	Absent	NS	NS	NS	S	NS	Yes	S	S	Negative	S	Negative	S	Negative	S	Negative	Negative	2	2 or Less	1900\1500	No	No	Yes	Yes
152	Negative	Negative	Positive	Negative	Negative	Negative	1	2 or less	Negative	Negative	Positive	Negative	Negative	Negative	Negative	S	S	Absent	S	Absent	S	Absent	S	Absent	S	Absent	NS	S	S	S	S	No	S	S	Negative	S	Negative	S	Negative	S	Negative	Negative	0	2 or Less	NA	No	No	Yes	No
157	Negative	Negative	Positive	Negative	Negative	Positive	2	2 or less	Negative	Negative	Positive	Negative	Negative	Negative	Negative	S	S	Absent	S	Absent	S	Absent	S	Absent	S	Absent	NS	S	S	S	S	No	S	S	Negative	S	Negative	S	Negative	S	Negative	Negative	0	2 or Less	NA	No	No	Yes	No
158	Negative	Negative	Positive	Negative	Negative	Positive	2	2 or less	Negative	Negative	Positive	Negative	Negative	Negative	Positive	S	S	Present	S	Present	S	Present	S	Present	S	Present	NS	S	S	S	NS	Yes	S	S	Negative	S	Negative	S	Negative	S	Negative	Negative	0	2 or Less	NA	No	No	Yes	No
159	Negative	Negative	Positive	Positive	Negative	Positive	3	3 or More	Negative	Negative	Positive	Negative	Negative	Negative	Negative	S	S	Absent	S	Absent	S	Absent	S	Absent	S	Absent	NS	S	S	S	S	No	S	S	Negative	S	Negative	S	Negative	S	Negative	Negative	1	2 or Less	1200	No	No	Yes	No
161	Negative	Negative	Positive	Positive	Negative	Positive	3	3 or More	Negative	Negative	Positive	Negative	Negative	Negative	Negative	S	S	Absent	S	Absent	S	Absent	S	Absent	S	Absent	NS	NS	NS	S	NS	Yes	S	S	Negative	S	Negative	S	Negative	S	Negative	Negative	1	2 or Less	3000	No	No	Yes	Yes
163	Negative	Negative	Positive	Positive	Negative	Negative	2	2 or less	Negative	Negative	Positive	Negative	Negative	Negative	Negative	S	S	Absent	S	Absent	S	Absent	S	Absent	S	Absent	NS	NS	NS	S	NS	Yes	S	S	Negative	S	Negative	S	Negative	S	Negative	Negative	2	2 or Less	2900\2100	No	No	Yes	Yes
164	Negative	Negative	Positive	Positive	Negative	Positive	3	3 or More	Negative	Negative	Positive	Negative	Negative	Negative	Positive	S	S	Absent	S	Present	S	Present	S	Absent	S	Present	NS	S	S	S	S	No	S	S	Negative	S	Negative	S	Negative	S	Negative	Negative	0	2 or Less	NA	No	No	Yes	No
169	Negative	Negative	Positive	Positive	Negative	Negative	2	2 or less	Negative	Negative	Positive	Negative	Negative	Negative	Positive	NS	S	Absent	S	Present	S	Absent	S	Present	S	Present	NS	S	S	S	NS	Yes	S	S	Negative	S	Negative	S	Negative	S	Negative	Negative	0	2 or Less	NA	Yes	No	Yes	No
171	Negative	Negative	Positive	Positive	Negative	Negative	2	2 or less	Negative	Negative	Positive	Negative	Negative	Negative	Positive	NS	S	Present	S	Present	S	Present	S	Present	S	Present	NS	S	S	S	NS	Yes	S	S	Negative	S	Negative	S	Negative	S	Negative	Negative	1	2 or Less	3000	Yes	No	Yes	No
173	Negative	Negative	Positive	Negative	Negative	Negative	1	2 or less	Negative	Negative	Positive	Negative	Negative	Negative	Negative	S	S	Absent	S	Absent	S	Absent	S	Absent	S	Absent	NS	S	S	S	S	No	S	S	Negative	S	Negative	S	Negative	S	Negative	Negative	2	2 or Less	8000\6000	No	No	Yes	No
174	Negative	Negative	Positive	Negative	Negative	Positive	2	2 or less	Negative	Negative	Negative	Negative	Negative	Negative	Negative	S	S	Absent	S	Absent	S	Absent	S	Absent	S	Absent	NS	NS	NS	S	NS	Yes	S	S	Negative	S	Negative	S	Negative	S	Negative	Negative	2	2 or Less	5000\1500	No	No	Yes	Yes
175	Negative	Negative	Positive	Negative	Negative	Positive	2	2 or less	Negative	Negative	Negative	Negative	Negative	Negative	Negative	S	S	Absent	S	Absent	S	Absent	S	Absent	S	Absent	NS	S	S	S	S	No	S	S	Negative	S	Negative	S	Negative	S	Negative	Negative	0	2 or Less	NA	No	No	Yes	No
177	Negative	Negative	Positive	Negative	Negative	Negative	1	2 or less	Negative	Negative	Negative	Negative	Negative	Negative	Negative	S	S	Absent	S	Absent	S	Absent	S	Absent	S	Absent	NS	S	S	S	S	No	S	S	Negative	S	Negative	S	Negative	S	Negative	Negative	4	3 or More	5000\4000\2500\1250	No	No	Yes	No
179	Negative	Negative	Negative	Negative	Negative	Negative	0	2 or less	Negative	Negative	Negative	Negative	Negative	Negative	Positive	S	NS	Absent	NS	Present	NS	Present	NS	Present	NS	Absent	NS	NS	NS	S	NS	Yes	S	S	Negative	NS	Negative	S	Negative	S	Negative	Negative	0	2 or Less	NA	No	Yes	Yes	Yes
180	Negative	Negative	Negative	Negative	Negative	Negative	0	2 or less	Negative	Negative	Negative	Negative	Negative	Negative	Positive	NS	NS	Present	NS	Present	NS	Present	NS	Present	NS	Absent	NS	NS	NS	S	NS	Yes	S	S	Negative	NS	Negative	S	Negative	S	Negative	Negative	1	2 or Less	2800	Yes	Yes	Yes	Yes
185	Negative	Negative	Positive	Negative	Negative	Negative	1	2 or less	Negative	Negative	Negative	Negative	Negative	Negative	Positive	S	NS	Present	NS	Present	NS	Present	NS	Present	NS	Present	NS	S	S	S	NS	Yes	S	S	Negative	S	Negative	S	Negative	S	Negative	Negative	2	2 or Less	6000\2400	No	Yes	Yes	No
186	Negative	Negative	Negative	Positive	Negative	Negative	1	2 or less	Negative	Negative	Negative	Negative	Negative	Negative	Positive	NS	S	Present	S	Present	S	Absent	S	Present	S	Present	NS	NS	NS	S	NS	Yes	S	S	Negative	S	Negative	S	Negative	S	Negative	Negative	1	2 or Less	3500	Yes	No	Yes	Yes
189	Negative	Negative	Positive	Positive	Negative	Negative	2	2 or less	Negative	Negative	Negative	Negative	Negative	Negative	Positive	NS	S	Present	S	Present	S	Absent	S	Absent	S	Absent	NS	S	S	S	NS	Yes	S	S	Negative	S	Negative	S	Negative	S	Negative	Negative	1	2 or Less	2000	Yes	No	Yes	No
194	Negative	Negative	Negative	Negative	Negative	Negative	0	2 or less	Negative	Negative	Negative	Negative	Negative	Negative	Positive	S	S	Present	S	Present	S	Present	S	Present	S	Present	NS	S	S	S	S	No	S	S	Negative	S	Negative	S	Negative	S	Negative	Negative	0	2 or Less	NA	No	No	Yes	No
195	Negative	Negative	Positive	Negative	Negative	Negative	1	2 or less	Negative	Negative	Negative	Negative	Negative	Negative	Positive	S	S	Present	S	Present	S	Absent	S	Present	S	Present	NS	S	S	S	S	No	S	S	Negative	S	Negative	S	Negative	S	Negative	Negative	1	2 or Less	2800	No	No	Yes	No
241	Negative	Negative	Positive	Negative	Negative	Positive	2	2 or less	Negative	Negative	Negative	Negative	Negative	Negative	Positive	S	S	Present	S	Present	S	Absent	S	Present	S	Present	NS	S	S	S	S	No	S	S	Negative	S	Negative	S	Negative	S	Negative	Negative	0	2 or Less	NA	No	No	Yes	No
242	Negative	Negative	Positive	Negative	Negative	Positive	2	2 or less	Negative	Negative	Negative	Negative	Negative	Negative	Positive	S	S	Present	S	Present	S	Present	S	Present	S	Present	NS	S	S	S	S	No	S	S	Negative	S	Negative	S	Negative	S	Negative	Negative	4	3 or More	4800\4000\3000\2600	No	No	Yes	No
245	Negative	Negative	Positive	Positive	Negative	Positive	3	3 or More	Negative	Negative	Negative	Negative	Negative	Negative	Positive	S	S	Absent	S	Absent	S	Absent	S	Present	S	Absent	NS	S	S	S	NS	Yes	S	S	Negative	S	Negative	S	Negative	S	Negative	Negative	3	3 or More	6000\4600\1400	No	No	Yes	No
246	Negative	Negative	Positive	Negative	Negative	Negative	1	2 or less	Negative	Negative	Negative	Negative	Negative	Negative	Positive	S	S	Present	S	Present	S	Present	S	Present	S	Present	NS	S	S	S	S	No	S	S	Negative	S	Negative	S	Negative	S	Negative	Negative	1	2 or Less	1800	No	No	Yes	No
247	Positive	Negative	Positive	Positive	Negative	Positive	4	3 or More	Negative	Negative	Negative	Negative	Negative	Negative	Positive	NS	S	Absent	S	Absent	S	Absent	S	Present	S	Absent	NS	NS	NS	S	NS	Yes	S	S	Negative	NS	Negative	S	Negative	S	Negative	Negative	0	2 or Less	NA	Yes	No	Yes	Yes
248	Negative	Negative	Positive	Negative	Negative	Negative	1	2 or less	Negative	Negative	Negative	Negative	Negative	Negative	Positive	S	S	Present	S	Present	S	Present	S	Absent	S	Present	NS	S	S	S	S	No	S	S	Negative	S	Negative	S	Negative	S	Negative	Negative	1	2 or Less	2300	No	No	Yes	No
250	Negative	Negative	Negative	Negative	Negative	Negative	0	2 or less	Negative	Negative	Negative	Negative	Negative	Negative	Positive	S	S	Absent	NS	Present	S	Absent	S	Absent	NS	Absent	NS	S	S	S	NS	Yes	S	S	Negative	S	Negative	S	Negative	S	Negative	Negative	0	2 or Less	NA	No	Yes	Yes	No
253	Negative	Negative	Positive	Negative	Negative	Positive	2	2 or less	Negative	Negative	Negative	Negative	Negative	Negative	Positive	S	S	Present	S	Present	S	Absent	S	Present	S	Present	NS	S	S	S	S	No	S	S	Negative	S	Negative	S	Negative	S	Negative	Negative	0	2 or Less	NA	No	No	Yes	No
255	Negative	Negative	Positive	Negative	Negative	Positive	2	2 or less	Positive	Negative	Negative	Negative	Negative	Negative	Positive	S	S	Present	S	Present	S	Present	S	Present	S	Present	NS	S	S	S	S	No	S	S	Negative	S	Negative	S	Negative	S	Negative	Negative	1	2 or Less	4000	No	No	Yes	No
260	Negative	Negative	Positive	Negative	Negative	Positive	2	2 or less	Negative	Negative	Negative	Negative	Negative	Negative	Positive	S	S	Present	S	Present	S	Absent	S	Present	S	Present	NS	S	S	S	S	No	S	S	Negative	S	Negative	S	Negative	S	Negative	Negative	0	2 or Less	NA	No	No	Yes	No
261	Negative	Negative	Positive	Negative	Negative	Positive	2	2 or less	Negative	Negative	Negative	Negative	Negative	Negative	Positive	S	S	Absent	S	Present	S	Absent	S	Present	S	Present	NS	S	S	S	S	No	S	S	Negative	S	Negative	S	Negative	S	Negative	Negative	0	2 or Less	NA	No	No	Yes	No
262	Negative	Negative	Positive	Negative	Negative	Positive	2	2 or less	Negative	Negative	Negative	Negative	Negative	Negative	Positive	S	S	Present	S	Present	S	Absent	S	Present	S	Absent	NS	S	S	S	S	No	S	S	Negative	S	Negative	S	Negative	S	Negative	Negative	0	2 or Less	NA	No	No	Yes	No
263	Negative	Negative	Positive	Negative	Positive	Positive	3	3 or More	Negative	Negative	Negative	Negative	Negative	Negative	Positive	S	S	Present	S	Present	S	Present	S	Present	S	Present	NS	S	S	S	S	No	S	S	Negative	S	Negative	S	Negative	S	Negative	Negative	0	2 or Less	NA	No	No	Yes	No
266	Negative	Negative	Positive	Negative	Negative	Positive	2	2 or less	Negative	Negative	Negative	Negative	Negative	Negative	Positive	NS	NS	Present	NS	Present	NS	Present	NS	Present	NS	Present	NS	S	S	S	S	No	S	S	Negative	S	Negative	S	Negative	S	Negative	Negative	0	2 or Less	NA	Yes	Yes	Yes	No
267	Negative	Negative	Negative	Negative	Negative	Positive	1	2 or less	Negative	Negative	Negative	Negative	Negative	Negative	Positive	S	S	Present	S	Absent	S	Present	S	Present	S	Present	NS	S	S	S	S	No	S	S	Negative	S	Negative	S	Negative	S	Negative	Negative	0	2 or Less	NA	No	No	Yes	No
268	Negative	Negative	Positive	Negative	Negative	Positive	2	2 or less	Negative	Negative	Negative	Negative	Negative	Negative	Positive	S	S	Present	S	Present	S	Present	S	Present	S	Present	NS	S	S	S	S	No	S	S	Negative	S	Negative	S	Negative	S	Negative	Negative	0	2 or Less	NA	No	No	Yes	No
269	Negative	Negative	Positive	Negative	Negative	Negative	1	2 or less	Negative	Negative	Negative	Negative	Negative	Negative	Positive	S	S	Absent	S	Present	S	Absent	S	Present	S	Present	NS	S	S	S	S	No	S	S	Negative	S	Negative	S	Negative	S	Negative	Negative	0	2 or Less	NA	No	No	Yes	No
271	Negative	Negative	Positive	Positive	Negative	Positive	3	3 or More	Negative	Negative	Negative	Negative	Negative	Negative	Negative	NS	S	Absent	S	Absent	S	Absent	S	Absent	S	Absent	NS	S	S	S	NS	Yes	S	S	Negative	S	Negative	S	Negative	S	Negative	Negative	2	2 or Less	4600\3500	Yes	No	Yes	No
272	Negative	Negative	Positive	Negative	Negative	Positive	2	2 or less	Negative	Negative	Negative	Negative	Negative	Negative	Positive	S	S	Present	S	Absent	S	Absent	S	Present	S	Absent	NS	S	S	S	S	No	S	S	Negative	S	Negative	S	Negative	S	Negative	Negative	0	2 or Less	NA	No	No	Yes	No
274	Negative	Negative	Positive	Negative	Negative	Positive	2	2 or less	Negative	Negative	Negative	Negative	Negative	Negative	Positive	S	S	Present	S	Present	S	Present	S	Present	S	Present	NS	S	S	S	S	No	S	S	Negative	S	Negative	S	Negative	S	Negative	Negative	0	2 or Less	NA	No	No	Yes	No
275	Negative	Negative	Positive	Positive	Negative	Positive	3	3 or More	Negative	Positive	Positive	Negative	Negative	Negative	Positive	S	S	Present	S	Present	S	Present	S	Present	S	Present	NS	S	S	S	NS	Yes	S	S	Negative	S	Negative	S	Negative	S	Negative	Negative	1	2 or Less	1300	No	No	Yes	No
280	Negative	Negative	Positive	Positive	Negative	Positive	3	3 or More	Negative	Negative	Negative	Negative	Negative	Negative	Negative	NS	S	Absent	S	Absent	NS	Absent	S	Absent	S	Absent	NS	NS	NS	NS	S	No	S	S	Negative	S	Negative	S	Negative	S	Negative	Negative	2	2 or Less	8000\3500	Yes	Yes	Yes	Yes
281	Negative	Negative	Positive	Negative	Negative	Positive	2	2 or less	Negative	Negative	Negative	Negative	Negative	Negative	Positive	S	S	Present	S	Absent	S	Absent	S	Present	S	Present	NS	S	S	S	S	No	S	S	Negative	S	Negative	S	Negative	S	Negative	Negative	0	2 or Less	NA	No	No	Yes	No
282	Negative	Negative	Negative	Negative	Negative	Negative	0	2 or less	Negative	Negative	Negative	Negative	Negative	Negative	Positive	NS	S	Present	S	Present	S	Absent	S	Absent	S	Absent	NS	S	S	S	S	No	S	S	Negative	S	Negative	S	Negative	S	Negative	Negative	2	2 or Less	6000\4200	Yes	No	Yes	No
284	Negative	Negative	Positive	Negative	Negative	Positive	2	2 or less	Negative	Negative	Negative	Negative	Negative	Negative	Positive	S	S	Present	S	Present	S	Present	S	Present	S	Present	NS	S	S	S	S	No	S	S	Negative	S	Negative	S	Negative	S	Negative	Negative	1	2 or Less	2000	No	No	Yes	No
[truncated: 5 more columns]

## Sheet: All RAW
Original ID	ID for PCR Gels	Source_Arabic	Source_English	uspa gene	blaKPC	blaNDM	blaVIM	blaTEM	blaSHV	blaCTX	eae	aaic	aat	stx1	stx2	ipah	ESBL	Amoxacillin-clavulanic acid	Aztreonam (ATM)	Aztreonam Augmentation	Cefotaxime (CTX)	Cefotaxime Augmentation	Ceftazidime (CAZ)	Ceftazidime Augmentation	Ceftizoxime (ZOX)	Ceftizoxime Augmentation	Ceftriaxone (CRO)	Ceftriaxone Augmentation	Ampicillin	Ciprofloxacin	Levofloxacin	Nitrofurantoin	Sulfamethoxazole-trimethoprim	Tigecycline	Doripenem	Doripenem Hodge Result	Ertapenem	Ertapenem Hodge Result	Imipenim	Imipenim Hodge Result	Meropenem	Meropenem Hodge Result	Plasmid Count	Plasmid sizes (bp)
1	1	محطة معالجة القنية	Algnia water treatment plant	Positive	Negative	Negative	Positive	Positive	Negative	Positive	Negative	Negative	Negative	Negative	Negative	Negative	Negative	28	35	Absent	32	Absent	25	Absent	35	Absent	30	Absent	13	32	30	23	27	23	30	Negative	28	Negative	30	Negative	34	Negative	0	NA
5	5	محطة معالجة الشريعة	Sharia water treatment plant	Positive	Positive	Negative	Negative	Positive	Negative	Positive	Negative	Negative	Negative	Negative	Negative	Negative	Positive	18	30	Present	33	Present	26	Absent	31	Present	31	Present	R	26	25	21	R	22	31	Negative	29	Negative	30	Negative	35	Negative	4	4000\3000\2400\1500
8	7	محطة دير علا	Dayr Alla agricultural research station	Positive	Positive	Negative	Negative	Positive	Negative	Negative	Negative	Negative	Negative	Negative	Negative	Negative	Positive	20	35	Present	30	Present	30	Absent	34	Present	29	Present	12	25	26	22	25	25	32	Negative	27	Negative	30	Negative	30	Negative	0	NA
10	8	محطة معالجة الشريعة	Sharia water treatment plant	Positive	Negative	Positive	Negative	Negative	Negative	Positive	Negative	Negative	Negative	Negative	Negative	Negative	Negative	24	33	Absent	35	Absent	26	Absent	35	Absent	30	Absent	13	30	31	22	23	24	29	Negative	27	Negative	29	Negative	33	Negative	0	NA
12	9	محطة معالجة البقورية	Bakorah water treatment plant	Positive	Negative	Positive	Negative	Positive	Negative	Positive	Negative	Negative	Negative	Negative	Negative	Negative	Negative	23	34	Absent	29	Absent	30	Absent	32	Absent	29	Absent	11	R	13	21	R	26	29	Negative	27	Negative	30	Negative	32	Negative	0	NA
13	10	محطة معالجة ام رمانة	Um Romana water treatment plant	Positive	Negative	Negative	Positive	Positive	Negative	Negative	Negative	Positive	Negative	Negative	Negative	Negative	Positive	20	36	Present	30	Present	30	Present	35	Present	31	Present	13	30	30	24	25	24	30	Negative	29	Negative	31	Negative	34	Negative	1	3000
15	11	محطة معالجة ام رمانة	Um Romana water treatment plant	Positive	Negative	Negative	Positive	Positive	Negative	Negative	Negative	Negative	Negative	Negative	Negative	Negative	Positive	16	35	Absent	28	Present	29	Absent	35	Present	30	Present	R	32	30	20	R	21	31	Negative	26	Negative	31	Negative	33	Negative	1	4000
17	12	محطة معالجة القنية	Algnia water treatment plant	Positive	Negative	Negative	Positive	Positive	Negative	Negative	Negative	Negative	Negative	Negative	Negative	Negative	Negative	19	33	Absent	31	Absent	31	Absent	34	Absent	32	Absent	10	32	31	22	22	24	32	Negative	28	Negative	31	Negative	31	Negative	0	NA
18	13	بئر بيرين	Perrin well	Positive	Negative	Positive	Positive	Positive	Negative	Negative	Negative	Negative	Negative	Negative	Negative	Negative	Negative	R	35	Absent	30	Absent	29	Absent	34	Absent	33	Absent	R	26	24	23	R	25	30	Negative	26	Negative	28	Negative	33	Negative	1	4200
19	14	مدخل تنقية الزعتري	Zaatari waste water plant	Positive	Negative	Positive	Positive	Positive	Negative	Negative	Negative	Positive	Negative	Negative	Negative	Negative	Negative	25	35	Absent	34	Absent	27	Absent	33	Absent	32	Absent	13	30	26	20	19	23	30	Negative	27	Negative	29	Negative	33	Negative	3	7000\3200\2800
20	15	مدخل تنقية الزعتري	Zaatari waste water plant	Positive	Negative	Negative	Positive	Positive	Negative	Negative	Negative	Positive	Negative	Negative	Negative	Negative	Positive	17	32	Absent	32	Present	27	Present	36	Absent	29	Absent	R	26	28	17	R	22	28	Negative	25	Negative	30	Negative	30	Negative	3	2500\1700\1000
21	16	محططة ضخ سيل الموجب	Mujib Torrent pumping station	Positive	Negative	Negative	Negative	Negative	Negative	Negative	Negative	Negative	Negative	Negative	Negative	Negative	Positive	22	32	Absent	35	Absent	28	Absent	40	Present	34	Absent	10	34	29	22	23	23	31	Negative	26	Negative	28	Negative	35	Negative	1	6000
31	21	سيل ابو نصير	Abu Nasser waste water treatment	Positive	Negative	Negative	Negative	Negative	Negative	Negative	Negative	Negative	Positive	Negative	Negative	Negative	Negative	26	34	Absent	32	Absent	30	Absent	31	Absent	30	Absent	10	28	29	20	24	24	29	Negative	28	Negative	31	Negative	32	Negative	6	8000\7000\5000\3500\2550\1600
32	22	سد الوالة	Allowalh Dam for irrigation	Positive	Negative	Negative	Negative	Positive	Negative	Positive	Negative	Negative	Negative	Negative	Negative	Negative	Positive	15	19	Absent	Resistant	Absent	21	Present	19	Present	Resistant	Absent	R	12	17	20	R	25	32	Negative	25	Negative	32	Negative	35	Negative	1	1000
33	23	مخرج تنقية البقعه	Baq'ah waste water treatment	Positive	Negative	Positive	Negative	Negative	Negative	Negative	Negative	Negative	Negative	Negative	Negative	Negative	Positive	20	30	Present	35	Present	29	Present	32	Present	30	Present	12	33	31	22	24	25	35	Negative	28	Negative	33	Negative	32	Negative	1	3500
34	24	سد الكفرين	Kufrain Dam	Positive	Negative	Positive	Negative	Positive	Negative	Negative	Negative	Negative	Negative	Negative	Negative	Negative	Negative	15	25	Absent	28	Absent	26	Absent	30	Absent	25	Absent	R	R	R	20	R	22	27	Negative	24	Positive	28	Negative	29	Negative	2	6500\2000
37	25	سد وادي شعيب	Wadi Shoaib Dam	Positive	Negative	Positive	Negative	Negative	Negative	Positive	Negative	Negative	Negative	Negative	Negative	Negative	Positive	15	16	Present	Resistant	Absent	16	Absent	17	Present	Resistant	Absent	R	23	22	20	R	21	25	Negative	22	Positive	25	Positive	27	Negative	5	4000\2500\1800\1500\1100
38	26	سد الموجب	mujib Dam	Positive	Negative	Positive	Negative	Negative	Negative	Negative	Negative	Negative	Negative	Negative	Negative	Negative	Negative	24	36	Absent	33	Absent	32	Absent	34	Absent	31	Absent	15	27	30	13	24	23	34	Negative	30	Negative	31	Negative	32	Negative	1	5000
45	27	نبع حزير	Ain Huzeir spring	Positive	Negative	Positive	Negative	Positive	Negative	Positive	Negative	Negative	Negative	Negative	Negative	Negative	Positive	16	35	Present	32	Present	30	Absent	35	Present	30	Present	R	11	13	20	22	25	32	Negative	28	Negative	29	Negative	34	Negative	0	NA
46	28	نبع الازرق	Azraq spring	Positive	Negative	Negative	Positive	Positive	Negative	Positive	Negative	Negative	Negative	Negative	Negative	Negative	Positive	20	37	Present	35	Present	30	Present	36	Present	30	Present	15	24	25	22	R	23	31	Negative	27	Negative	32	Negative	31	Negative	0	NA
48	30	نبع حزير	Ain Huzeir spring	Positive	Negative	Negative	Negative	Negative	Negative	Positive	Negative	Negative	Negative	Negative	Negative	Negative	Negative	28	24	Absent	31	Absent	26	Absent	30	Absent	29	Absent	17	29	29	24	25	20	29	Negative	21	Negative	28	Negative	32	Negative	0	NA
49	31	نبع الشريعة	Sharia spring	Positive	Negative	Negative	Positive	Negative	Negative	Positive	Negative	Negative	Negative	Negative	Negative	Negative	Negative	19	33	Absent	30	Absent	30	Absent	32	Absent	28	Absent	8	24	23	24	R	21	33	Negative	26	Negative	33	Negative	33	Negative	1	4000
62	39	محطة معالجة وادي السير	Wadi Sair water treatment plant	Positive	Negative	Negative	Positive	Negative	Negative	Positive	Negative	Negative	Negative	Negative	Negative	Negative	Negative	26	34	Absent	28	Absent	25	Absent	32	Absent	25	Absent	17	26	31	21	25	24	28	Negative	27	Negative	26	Negative	30	Negative	5	6000\5000\3500\1400\1250
63	40	نبع البقورية	Bakorah spring	Positive	Negative	Positive	Positive	Positive	Negative	Negative	Negative	Negative	Negative	Negative	Negative	Negative	Positive	16	34	Present	30	Present	28	Absent	34	Absent	26	Present	R	25	21	19	R	26	34	Negative	28	Negative	30	Negative	35	Negative	0	NA
66	42	نبع البقورية	Bakorah spring	Positive	Negative	Negative	Negative	Negative	Negative	Negative	Negative	Negative	Negative	Negative	Negative	Negative	Positive	17	32	Present	33	Present	28	Absent	30	Present	30	Absent	R	24	24	23	R	24	32	Negative	29	Negative	30	Negative	33	Negative	0	NA
68	44	نبع الازرق	Azraq spring	Positive	Negative	Negative	Positive	Negative	Negative	Positive	Negative	Negative	Negative	Negative	Negative	Negative	Negative	20	31	Absent	29	Absent	26	Absent	32	Absent	28	Absent	11	38	36	24	26	21	28	Negative	26	Negative	29	Negative	29	Negative	1	1300
70	45	نبع البقورية	Bakorah spring	Positive	Negative	Negative	Negative	Positive	Negative	Positive	Negative	Negative	Negative	Negative	Negative	Negative	Positive	22	19	Present	14	Present	25	Present	25	Absent	12	Present	R	27	23	23	R	22	32	Negative	26	Negative	28	Negative	29	Negative	0	NA
71	46	محطة معالجة الشريعة بعد الفلتر	Sharia water treatment plant	Positive	Negative	Negative	Negative	Negative	Negative	Negative	Negative	Negative	Negative	Negative	Negative	Negative	Positive	20	31	Present	32	Absent	28	Absent	33	Present	29	Present	R	10	12	23	R	26	31	Negative	28	Negative	32	Negative	33	Negative	0	NA
73	47	نبع البقورية	Bakorah spring	Positive	Negative	Negative	Positive	Positive	Negative	Positive	Negative	Negative	Negative	Negative	Negative	Negative	Negative	20	31	Absent	30	Absent	27	Absent	32	Absent	29	Absent	R	25	24	23	R	26	31	Negative	25	Negative	30	Negative	31	Negative	0	NA
77	48	نبع البقورية	Bakorah spring	Positive	Negative	Negative	Positive	Positive	Negative	Positive	Negative	Negative	Negative	Negative	Negative	Negative	Positive	20	23	Absent	13	Present	21	Present	24	Absent	13	Present	R	24	23	22	22	24	27	Negative	25	Negative	28	Negative	30	Negative	0	NA
78	49	نبع البقورية	Bakorah spring	Positive	Positive	Positive	Positive	Positive	Negative	Positive	Negative	Negative	Negative	Positive	Negative	Negative	Negative	19	29	Absent	30	Absent	29	Absent	33	Absent	26	Absent	R	22	23	23	25	20	29	Negative	25	Negative	30	Negative	30	Negative	0	NA
81	50	نبع البقورية	Bakorah spring	Positive	Negative	Negative	Negative	Positive	Negative	Negative	Negative	Negative	Negative	Negative	Negative	Negative	Negative	18	33	Absent	26	Absent	27	Absent	33	Absent	30	Absent	R	27	28	26	29	27	33	Negative	27	Negative	29	Negative	30	Negative	5	8000\4800\1900\1600\1400
83	51	محطة معالجة الشريعة	Sharia water treatment plant	Positive	Negative	Negative	Positive	Negative	Negative	Negative	Negative	Negative	Negative	Negative	Negative	Negative	Negative	22	27	Absent	29	Absent	27	Absent	31	Absent	27	Absent	13	29	30	20	25	21	26	Negative	24	Negative	29	Negative	28	Negative	0	NA
86	52	محطة معالجة عين الديك/التيس	Ain Aldeik/Alteis water treatment plant	Positive	Negative	Negative	Positive	Positive	Negative	Positive	Negative	Negative	Negative	Negative	Negative	Negative	Positive	13	16	Present	Resistant	Present	18	Present	18	Absent	Resistant	Absent	R	29	27	22	R	22	31	Negative	24	Negative	29	Negative	32	Negative	1	2800
87	53	محطة معالجة عين الديك/التيس	Ain Aldeik/Alteis water treatment plant	Positive	Negative	Negative	Positive	Negative	Negative	Positive	Negative	Negative	Negative	Negative	Negative	Negative	Positive	21	17	Present	Resistant	Present	19	Present	20	Present	Resistant	Present	R	28	27	20	20	20	27	Negative	25	Negative	30	Negative	32	Negative	0	NA
88	54	محطة معالجة عين الديك/التيس	Ain Aldeik/Alteis water treatment plant	Positive	Negative	Negative	Positive	Negative	Negative	Negative	Negative	Negative	Negative	Negative	Negative	Negative	Negative	26	35	Absent	31	Absent	31	Absent	37	Absent	33	Absent	17	32	31	21	24	25	29	Negative	28	Negative	31	Negative	31	Negative	0	NA
89	55	محطة معالجة عين الديك/التيس	Ain Aldeik/Alteis water treatment plant	Positive	Negative	Negative	Positive	Negative	Negative	Negative	Negative	Negative	Negative	Negative	Negative	Negative	Negative	30	32	Absent	32	Absent	26	Absent	34	Absent	34	Absent	16	34	40	24	29	22	32	Negative	29	Negative	30	Negative	33	Negative	0	NA
90	56	محطة معالجة عين الديك/التيس	Ain Aldeik/Alteis water treatment plant	Positive	Negative	Negative	Positive	Negative	Negative	Negative	Negative	Negative	Negative	Negative	Negative	Negative	Positive	22	36	Present	30	Present	31	Absent	32	Present	32	Present	11	30	29	20	24	24	33	Negative	29	Negative	33	Negative	33	Negative	0	NA
93	57	محطة ضخ الازرق الرئيسية	the main Azraq pumping station	Positive	Negative	Negative	Positive	Negative	Negative	Negative	Negative	Negative	Negative	Negative	Negative	Negative	Negative	22	32	Absent	30	Absent	28	Absent	31	Absent	28	Absent	11	29	29	22	24	24	29	Negative	27	Negative	29	Negative	32	Negative	1	3500
100	58	نبع البقورية	Bakorah spring	Positive	Negative	Negative	Positive	Positive	Negative	Negative	Negative	Negative	Negative	Negative	Negative	Negative	Positive	20	33	Absent	30	Present	30	Absent	29	Absent	31	Present	R	23	23	23	23	26	31	Negative	27	Negative	29	Negative	30	Negative	1	3000
101	59	نبع البقورية	Bakorah spring	Positive	Negative	Negative	Positive	Positive	Negative	Negative	Negative	Negative	Negative	Negative	Negative	Negative	Negative	20	30	Absent	30	Absent	26	Absent	35	Absent	30	Absent	10	29	30	23	25	23	30	Negative	27	Negative	28	Negative	28	Negative	0	NA
103	60	نبع البقورية	Bakorah spring	Positive	Negative	Negative	Positive	Positive	Negative	Negative	Negative	Negative	Negative	Negative	Negative	Negative	Negative	18	33	Absent	29	Absent	29	Absent	33	Absent	28	Absent	R	24	25	25	R	23	32	Negative	29	Negative	31	Negative	34	Negative	0	NA
104	61	نبع البقورية	Bakorah spring	Positive	Negative	Negative	Positive	Negative	Negative	Negative	Negative	Negative	Negative	Negative	Negative	Negative	Negative	28	30	Absent	31	Absent	28	Absent	33	Absent	28	Absent	10	37	31	29	28	28	32	Negative	29	Negative	35	Negative	32	Negative	0	NA
105	62	محطة معالجة وادي السير	Wadi Sair water treatment plant	Positive	Negative	Negative	Positive	Positive	Negative	Negative	Negative	Negative	Negative	Negative	Negative	Negative	Negative	23	31	Absent	29	Absent	26	Absent	34	Absent	28	Absent	R	9	15	22	R	27	30	Negative	26	Negative	29	Negative	32	Negative	5	8000\4000\3000\1800\1500
107	63	محطة معالجة وادي السير	Wadi Sair water treatment plant	Positive	Negative	Negative	Negative	Positive	Negative	Positive	Positive	Negative	Negative	Negative	Negative	Negative	Positive	15	22	Present	12	Present	27	Present	27	Present	13	Absent	R	23	26	21	R	23	26	Negative	23	Negative	27	Negative	28	Negative	1	1300
108	64	محطة معالجة وادي السير	Wadi Sair water treatment plant	Positive	Negative	Negative	Negative	Positive	Negative	Negative	Negative	Negative	Negative	Negative	Negative	Negative	Positive	R	18	Present	11	Absent	14	Absent	15	Absent	10	Absent	R	R	R	23	R	24	32	Negative	24	Negative	28	Positive	32	Negative	1	3950
110	65	محطة ضخ اللجون	logoon pumping statuion	Positive	Negative	Negative	Positive	Negative	Negative	Negative	Negative	Negative	Negative	Negative	Negative	Negative	Negative	22	31	Absent	29	Absent	25	Absent	32	Absent	27	Absent	R	28	21	20	20	22	28	Negative	25	Negative	27	Negative	27	Negative	0	NA
113	66	قناة الملك عبدالله/ خط دجانيا	King Abdullah canal/Digania line	Positive	Negative	Negative	Positive	Negative	Negative	Negative	Negative	Negative	Negative	Negative	Negative	Negative	Negative	22	33	Absent	32	Absent	28	Absent	34	Absent	31	Absent	12	31	31	24	27	24	29	Negative	27	Negative	30	Negative	32	Negative	1	8000
115	67	محطة معالجة الشريعة	Sharia water treatment plant	Positive	Negative	Negative	Negative	Positive	Negative	Positive	Negative	Negative	Negative	Negative	Negative	Negative	Positive	10	18	Present	9	Present	20	Present	22	Present	9	Present	R	21	21	22	R	23	29	Negative	24	Negative	30	Negative	31	Negative	1	7000
116	68	محطة ضخ سميا	Smya pumping station	Positive	Negative	Negative	Negative	Negative	Negative	Negative	Negative	Negative	Negative	Negative	Negative	Negative	Negative	22	33	Absent	29	Absent	25	Absent	32	Absent	24	Absent	9	25	30	20	24	22	31	Negative	27	Negative	30	Negative	30	Negative	0	NA
117	69	نبع البقورية	Bakorah spring	Positive	Negative	Negative	Negative	Positive	Negative	Negative	Positive	Negative	Negative	Negative	Negative	Negative	Negative	15	32	Absent	29	Absent	27	Absent	33	Absent	30	Absent	R	23	24	22	R	25	30	Negative	29	Negative	30	Negative	32	Negative	4	7000\5000\3500\2400
122	71	محطة معالجة ام رمانة	Um Romana water treatment plant	Positive	Negative	Negative	Positive	Positive	Negative	Negative	Negative	Negative	Negative	Negative	Negative	Negative	Negative	19	33	Absent	32	Absent	30	Absent	30	Absent	31	Absent	R	25	24	20	R	22	30	Negative	27	Negative	28	Negative	32	Negative	0	NA
123	72	محطة معالجة ام رمانة	Um Romana water treatment plant	Positive	Negative	Negative	Positive	Negative	Negative	Negative	Negative	Negative	Negative	Negative	Negative	Negative	Negative	24	31	Absent	30	Absent	25	Absent	33	Absent	27	Absent	13	30	30	22	14	23	27	Negative	25	Negative	28	Negative	29	Negative	0	NA
124	73	محطة معالجة القنية بعد الفلتر	Algnia water treatment plant	Positive	Negative	Negative	Positive	Negative	Negative	Positive	Negative	Negative	Negative	Negative	Negative	Negative	Negative	20	29	Absent	27	Absent	23	Absent	31	Absent	25	Absent	13	30	29	22	26	24	28	Negative	26	Negative	31	Negative	29	Negative	0	NA
126	74	محطة معالجة عين الديك/التيس	Ain Aldeik/Alteis water treatment plant	Positive	Negative	Positive	Negative	Positive	Negative	Negative	Negative	Negative	Negative	Negative	Negative	Positive	Negative	19	32	Absent	30	Absent	30	Absent	35	Absent	30	Absent	R	31	28	24	R	25	33	Negative	26	Negative	31	Negative	32	Negative	1	1400
127	75	محطة معالجة عين الديك/التيس بعد الفلترة	Ain Aldeik/Alteis water treatment plant	Positive	Negative	Negative	Negative	Negative	Negative	Negative	Negative	Negative	Negative	Negative	Negative	Negative	Negative	25	33	Absent	30	Absent	23	Absent	33	Absent	30	Absent	14	23	21	25	24	25	28	Negative	26	Negative	26	Negative	31	Negative	2	2000\1800
129	77	نبع البقورية	Bakorah spring	Positive	Negative	Negative	Positive	Positive	Negative	Positive	Negative	Negative	Negative	Negative	Negative	Negative	Negative	15	30	Absent	27	Absent	26	Absent	29	Absent	29	Absent	R	23	23	24	R	25	26	Negative	26	Negative	30	Negative	31	Negative	2	6000\5000
130	78	نبع الشريعة	Sharia spring	Positive	Negative	Negative	Negative	Negative	Negative	Positive	Negative	Negative	Negative	Negative	Negative	Negative	Negative	25	30	Absent	29	Absent	25	Absent	32	Absent	26	Absent	9	25	26	24	26	25	30	Negative	27	Negative	28	Negative	33	Negative	1	6000
135	79	نبع حزير	Ain Huzeir spring	Positive	Negative	Negative	Negative	Negative	Negative	Positive	Negative	Negative	Negative	Negative	Negative	Negative	Negative	10	R	Absent	Resistant	Absent	R	Absent	R	Absent	Resistant	Absent	R	R	R	21	R	24	31	Negative	16	Negative	32	Negative	32	Negative	1	2000
136	80	نبع حزير	Ain Huzeir spring	Positive	Negative	Negative	Negative	Positive	Negative	Negative	Negative	Negative	Negative	Negative	Negative	Positive	Negative	14	35	Absent	30	Absent	29	Absent	28	Absent	26	Absent	R	R	8	20	R	23	33	Negative	26	Negative	29	Negative	34	Negative	2	4000\1300
143	83	نبع البقورية	Bakorah spring	Positive	Negative	Negative	Positive	Positive	Negative	Positive	Negative	Negative	Positive	Negative	Negative	Negative	Positive	18	32	Absent	33	Absent	28	Absent	34	Present	31	Absent	R	23	23	22	R	22	32	Negative	26	Negative	27	Negative	33	Negative	2	3000\2400
149	84	محطة معالجة ام رمانة	Um Romana water treatment plant	Positive	Negative	Negative	Positive	Positive	Negative	Positive	Negative	Negative	Positive	Negative	Negative	Negative	Negative	14	29	Absent	30	Absent	22	Absent	31	Absent	27	Absent	R	23	21	22	25	20	30	Negative	26	Negative	25	Negative	31	Negative	4	4000\2000\1600\1000
150	85	نبع الشريعة	Sharia spring	Positive	Negative	Negative	Positive	Positive	Negative	Positive	Negative	Negative	Positive	Negative	Negative	Negative	Positive	16	34	Absent	32	Absent	27	Absent	33	Present	30	Absent	R	24	24	22	20	25	32	Negative	26	Negative	30	Negative	30	Negative	3	3000\2000\1990
151	86	محطة معالجة عين الديك/التيس بعد الفلترة	Ain Aldeik/Alteis water treatment plant	Positive	Positive	Negative	Positive	Positive	Negative	Positive	Negative	Negative	Negative	Negative	Negative	Negative	Negative	19	29	Absent	30	Absent	26	Absent	33	Absent	28	Absent	R	R	9	24	R	25	31	Negative	30	Negative	32	Negative	33	Negative	2	1900\1500
152	87	محطة معالجة عين الديك/التيس بعد UV	Ain Aldeik/Alteis water treatment plant	Positive	Negative	Negative	Positive	Negative	Negative	Negative	Negative	Negative	Positive	Negative	Negative	Negative	Negative	20	31	Absent	33	Absent	28	Absent	33	Absent	27	Absent	8	30	28	20	21	23	30	Negative	26	Negative	29	Negative	33	Negative	0	NA
157	88	محطة معالجة المحمدية	Muhammadiyah water treatment plant	Positive	Negative	Negative	Positive	Negative	Negative	Positive	Negative	Negative	Positive	Negative	Negative	Negative	Negative	21	33	Absent	30	Absent	26	Absent	32	Absent	30	Absent	10	32	33	20	24	25	28	Negative	26	Negative	28	Negative	31	Negative	0	NA
158	89	محطة معالجة المحمدية	Muhammadiyah water treatment plant	Positive	Negative	Negative	Positive	Negative	Negative	Positive	Negative	Negative	Positive	Negative	Negative	Negative	Positive	23	32	Present	30	Present	29	Present	33	Present	25	Present	10	22	21	20	R	25	28	Negative	23	Negative	29	Negative	30	Negative	0	NA
159	90	سد وادي العرب	Wadi Arab Dam	Positive	Negative	Negative	Positive	Positive	Negative	Positive	Negative	Negative	Positive	Negative	Negative	Negative	Negative	24	34	Absent	35	Absent	32	Absent	36	Absent	32	Absent	R	24	25	21	27	25	28	Negative	28	Negative	30	Negative	31	Negative	1	1200
161	91	مخرج شرحبيل بن حسنة	Sharhabeel bin hasna Exit	Positive	Negative	Negative	Positive	Positive	Negative	Positive	Negative	Negative	Positive	Negative	Negative	Negative	Negative	19	34	Absent	34	Absent	29	Absent	30	Absent	27	Absent	R	8	10	24	R	21	32	Negative	25	Negative	30	Negative	34	Negative	1	3000
163	92	محطة معالجة البقورية	Bakorah water treatment plant	Positive	Negative	Negative	Positive	Positive	Negative	Negative	Negative	Negative	Positive	Negative	Negative	Negative	Negative	20	34	Absent	30	Absent	30	Absent	36	Absent	28	Absent	R	12	13	21	R	28	33	Negative	30	Negative	31	Negative	34	Negative	2	2900\2100
164	93	محطة معالجة ام رمانة	Um Romana water treatment plant	Positive	Negative	Negative	Positive	Positive	Negative	Positive	Negative	Negative	Positive	Negative	Negative	Negative	Positive	21	35	Absent	31	Present	30	Present	32	Absent	26	Present	R	27	24	21	25	24	33	Negative	29	Negative	31	Negative	32	Negative	0	NA
169	94	محطة معالجة الشريعة بعد الفلترة	Sharia water treatment plant	Positive	Negative	Negative	Positive	Positive	Negative	Negative	Negative	Negative	Positive	Negative	Negative	Negative	Positive	15	32	Absent	28	Present	27	Absent	30	Present	29	Present	R	29	27	22	R	21	32	Negative	25	Negative	29	Negative	32	Negative	0	NA
171	95	محطة معالجة الشريعة	Sharia water treatment plant	Positive	Negative	Negative	Positive	Positive	Negative	Negative	Negative	Negative	Positive	Negative	Negative	Negative	Positive	15	33	Present	29	Present	26	Present	34	Present	31	Present	R	23	22	18	R	24	31	Negative	27	Negative	30	Negative	32	Negative	1	3000
173	96	محطة معالجة عين الديك/التيس بعد UV	Ain Aldeik/Alteis water treatment plant	Positive	Negative	Negative	Positive	Negative	Negative	Negative	Negative	Negative	Positive	Negative	Negative	Negative	Negative	24	33	Absent	31	Absent	29	Absent	35	Absent	31	Absent	12	22	24	20	25	25	30	Negative	26	Negative	30	Negative	30	Negative	2	8000\6000
174	97	محطة معالجة عين الديك/التيس	Ain Aldeik/Alteis water treatment plant	Positive	Negative	Negative	Positive	Negative	Negative	Positive	Negative	Negative	Negative	Negative	Negative	Negative	Negative	19	31	Absent	31	Absent	27	Absent	35	Absent	30	Absent	10	12	13	22	R	24	30	Negative	24	Negative	30	Negative	31	Negative	2	5000\1500
175	98	نبع الشريعة	Sharia spring	Positive	Negative	Negative	Positive	Negative	Negative	Positive	Negative	Negative	Negative	Negative	Negative	Negative	Negative	20	31	Absent	32	Absent	28	Absent	32	Absent	27	Absent	9	32	30	21	25	24	30	Negative	27	Negative	28	Negative	33	Negative	0	NA
177	99	محطة معالجة الشواهد	AlShwahed wells treatment plant	Positive	Negative	Negative	Positive	Negative	Negative	Negative	Negative	Negative	Negative	Negative	Negative	Negative	Negative	19	36	Absent	30	Absent	29	Absent	35	Absent	28	Absent	13	30	31	22	26	22	32	Negative	28	Negative	29	Negative	33	Negative	4	5000\4000\2500\1250
179	100	بئر ام عطية	Um Atiya well	Positive	Negative	Negative	Negative	Negative	Negative	Negative	Negative	Negative	Negative	Negative	Negative	Negative	Positive	18	12	Absent	Resistant	Present	13	Present	17	Present	Resistant	Absent	R	R	R	21	R	21	29	Negative	20	Negative	28	Negative	27	Negative	0	NA
180	101	بثر ام عطية	Um Atiya well	Positive	Negative	Negative	Negative	Negative	Negative	Negative	Negative	Negative	Negative	Negative	Negative	Negative	Positive	17	14	Present	Resistant	Present	13	Present	17	Present	Resistant	Absent	R	R	R	20	R	25	29	Negative	18	Negative	28	Negative	28	Negative	1	2800
185	102	محطة معالجة عين الديك/التيس	Ain Aldeik/Alteis water treatment plant	Positive	Negative	Negative	Positive	Negative	Negative	Negative	Negative	Negative	Negative	Negative	Negative	Negative	Positive	18	17	Present	Resistant	Present	19	Present	19	Present	Resistant	Present	R	25	24	21	R	24	32	Negative	23	Negative	30	Negative	31	Negative	2	6000\2400
186	103	محطة معالجة عين الديك/التيس بعد الفلترة	Ain Aldeik/Alteis water treatment plant	Positive	Negative	Negative	Negative	Positive	Negative	Negative	Negative	Negative	Negative	Negative	Negative	Negative	Positive	14	30	Present	30	Present	27	Absent	30	Present	29	Present	R	R	R	19	R	24	30	Negative	24	Negative	29	Negative	30	Negative	1	3500
189	105	محطة معالجة القنية	Algnia water treatment plant	Positive	Negative	Negative	Positive	Positive	Negative	Negative	Negative	Negative	Negative	Negative	Negative	Negative	Positive	15	30	Present	28	Present	26	Absent	30	Absent	28	Absent	R	23	23	21	R	21	28	Negative	25	Negative	26	Negative	29	Negative	1	2000
194	108	قناة الملك عبدالله/النفق	king Abdullah canal/alnafaq	Positive	Negative	Negative	Negative	Negative	Negative	Negative	Negative	Negative	Negative	Negative	Negative	Negative	Positive	20	32	Present	32	Present	29	Present	34	Present	31	Present	13	30	26	20	23	25	35	Negative	29	Negative	25	Negative	36	Negative	0	NA
195	109	قناة الملك عبدالله/النفق	king Abdullah canal/alnafaq	Positive	Negative	Negative	Positive	Negative	Negative	Negative	Negative	Negative	Negative	Negative	Negative	Negative	Positive	20	34	Present	29	Present	26	Absent	32	Present	27	Present	R	30	30	20	24	26	30	Negative	25	Negative	27	Negative	30	Negative	1	2800
241	131	محطة معالجة عين الديك/التيس بعد الفلترة	Ain Aldeik/Alteis water treatment plant	Positive	Negative	Negative	Positive	Negative	Negative	Positive	Negative	Negative	Negative	Negative	Negative	Negative	Positive	20	32	Present	31	Present	30	Absent	33	Present	30	Present	R	30	30	25	25	26	33	Negative	28	Negative	30	Negative	32	Negative	0	NA
242	132	محطة معالجة الشواهد	AlShwahed wells treatment plant	Positive	Negative	Negative	Positive	Negative	Negative	Positive	Negative	Negative	Negative	Negative	Negative	Negative	Positive	19	33	Present	30	Present	29	Present	34	Present	27	Present	13	30	25	24	26	25	30	Negative	24	Negative	23	Negative	29	Negative	4	4800\4000\3000\2600
245	134	محطة معالجة الشواهد	AlShwahed wells treatment plant	Positive	Negative	Negative	Positive	Positive	Negative	Positive	Negative	Negative	Negative	Negative	Negative	Negative	Positive	18	29	Absent	32	Absent	27	Absent	32	Present	30	Absent	R	29	25	22	R	25	27	Negative	26	Negative	27	Negative	27	Negative	3	6000\4600\1400
246	135	محطة معالجة الزارة	Zara Ma'in water treatment plant	Positive	Negative	Negative	Positive	Negative	Negative	Negative	Negative	Negative	Negative	Negative	Negative	Negative	Positive	22	32	Present	32	Present	28	Present	31	Present	30	Present	R	31	30	20	23	22	31	Negative	26	Negative	26	Negative	30	Negative	1	1800
247	136	محطة معالجة الزارة	Zara Ma'in water treatment plant	Positive	Positive	Negative	Positive	Positive	Negative	Positive	Negative	Negative	Negative	Negative	Negative	Negative	Positive	15	30	Absent	29	Absent	27	Absent	31	Present	30	Absent	R	9	10	17	R	25	24	Negative	19	Negative	26	Negative	25	Negative	0	NA
248	137	محطة معالجة الزارة	Zara Ma'in water treatment plant	Positive	Negative	Negative	Positive	Negative	Negative	Negative	Negative	Negative	Negative	Negative	Negative	Negative	Positive	24	30	Present	27	Present	26	Present	29	Absent	26	Present	R	27	29	20	22	19	27	Negative	23	Negative	26	Negative	27	Negative	1	2300
250	138	محطة معالجة القيروان	Kairouan water treatment plant	Positive	Negative	Negative	Negative	Negative	Negative	Negative	Negative	Negative	Negative	Negative	Negative	Negative	Positive	19	27	Absent	24	Present	24	Absent	29	Absent	21	Absent	R	24	22	18	R	20	27	Negative	22	Negative	28	Negative	27	Negative	0	NA
253	139	محطة معالجة عين الديك/التيس	Ain Aldeik/Alteis water treatment plant	Positive	Negative	Negative	Positive	Negative	Negative	Positive	Negative	Negative	Negative	Negative	Negative	Negative	Positive	23	32	Present	30	Present	28	Absent	31	Present	29	Present	10	28	29	18	24	25	30	Negative	26	Negative	29	Negative	31	Negative	0	NA
255	140	محطة معالجة ام رمانة	Um Romana water treatment plant	Positive	Negative	Negative	Positive	Negative	Negative	Positive	Positive	Negative	Negative	Negative	Negative	Negative	Positive	22	33	Present	30	Present	29	Present	32	Present	26	Present	R	25	23	18	25	22	32	Negative	28	Negative	25	Negative	29	Negative	1	4000
260	141	محطة معالجة الشواهد	AlShwahed wells treatment plant	Positive	Negative	Negative	Positive	Negative	Negative	Positive	Negative	Negative	Negative	Negative	Negative	Negative	Positive	20	32	Present	29	Present	29	Absent	33	Present	30	Present	R	32	29	20	20	25	32	Negative	26	Negative	28	Negative	32	Negative	0	NA
261	142	محطة معالجة القنية	Algnia water treatment plant	Positive	Negative	Negative	Positive	Negative	Negative	Positive	Negative	Negative	Negative	Negative	Negative	Negative	Positive	22	30	Absent	30	Present	26	Absent	33	Present	28	Present	R	30	24	17	22	20	29	Negative	24	Negative	28	Negative	28	Negative	0	NA
262	143	محطة معالجة القنية	Algnia water treatment plant	Positive	Negative	Negative	Positive	Negative	Negative	Positive	Negative	Negative	Negative	Negative	Negative	Negative	Positive	19	29	Present	28	Present	26	Absent	30	Present	28	Absent	R	30	28	19	23	22	30	Negative	24	Negative	28	Negative	30	Negative	0	NA
263	144	محطة معالجة القنية	Algnia water treatment plant	Positive	Negative	Negative	Positive	Negative	Positive	Positive	Negative	Negative	Negative	Negative	Negative	Negative	Positive	20	30	Present	30	Present	29	Present	32	Present	27	Present	R	34	32	20	24	23	30	Negative	27	Negative	31	Negative	32	Negative	0	NA
266	145	سد وادي شعيب	Wadi Shoaib Dam	Positive	Negative	Negative	Positive	Negative	Negative	Positive	Negative	Negative	Negative	Negative	Negative	Negative	Positive	11	16	Present	Resistant	Present	13	Present	18	Present	Resistant	Present	R	28	26	25	29	27	30	Negative	23	Negative	29	Negative	28	Negative	0	NA
267	146	محطة معالجة القنية	Algnia water treatment plant	Positive	Negative	Negative	Negative	Negative	Negative	Positive	Negative	Negative	Negative	Negative	Negative	Negative	Positive	23	30	Present	31	Absent	27	Present	29	Present	30	Present	R	29	27	20	22	22	30	Negative	24	Negative	28	Negative	28	Negative	0	NA
268	147	محطة معالجة القنية	Algnia water treatment plant	Positive	Negative	Negative	Positive	Negative	Negative	Positive	Negative	Negative	Negative	Negative	Negative	Negative	Positive	23	32	Present	30	Present	26	Present	31	Present	27	Present	11	32	30	18	22	25	29	Negative	25	Negative	29	Negative	32	Negative	0	NA
269	148	نبع البقورية	Bakorah spring	Positive	Negative	Negative	Positive	Negative	Negative	Negative	Negative	Negative	Negative	Negative	Negative	Negative	Positive	20	31	Absent	29	Present	22	Absent	30	Present	26	Present	R	30	32	17	21	25	29	Negative	25	Negative	27	Negative	27	Negative	0	NA
271	150	محطة معالجة الشريعة	Sharia water treatment plant	Positive	Negative	Negative	Positive	Positive	Negative	Positive	Negative	Negative	Negative	Negative	Negative	Negative	Negative	R	33	Absent	32	Absent	29	Absent	34	Absent	27	Absent	R	21	23	18	R	25	32	Negative	27	Negative	28	Negative	33	Negative	2	4600\3500
272	151	محطة معالجة الشريعة	Sharia water treatment plant	Positive	Negative	Negative	Positive	Negative	Negative	Positive	Negative	Negative	Negative	Negative	Negative	Negative	Positive	20	27	Present	28	Absent	25	Absent	30	Present	25	Absent	R	29	28	19	22	20	25	Negative	22	Negative	23	Negative	25	Negative	0	NA
274	152	نبع الشريعة	Sharia spring	Positive	Negative	Negative	Positive	Negative	Negative	Positive	Negative	Negative	Negative	Negative	Negative	Negative	Positive	20	35	Present	29	Present	27	Present	30	Present	28	Present	9	29	28	21	23	23	30	Negative	25	Negative	28	Negative	30	Negative	0	NA
275	153	نبع البقورية	Bakorah spring	Positive	Negative	Negative	Positive	Positive	Negative	Positive	Negative	Positive	Positive	Negative	Negative	Negative	Positive	18	35	Present	30	Present	28	Present	34	Present	29	Present	R	28	27	18	R	24	31	Negative	25	Negative	27	Negative	32	Negative	1	1300
280	154	محطة معالجة الشريعة	Sharia water treatment plant	Positive	Negative	Negative	Positive	Positive	Negative	Positive	Negative	Negative	Negative	Negative	Negative	Negative	Negative	15	26	Absent	26	Absent	20	Absent	27	Absent	26	Absent	R	R	R	16	16	19	28	Negative	22	Negative	27	Negative	30	Negative	2	8000\3500
281	155	محطة معالجة الشريعة	Sharia water treatment plant	Positive	Negative	Negative	Positive	Negative	Negative	Positive	Negative	Negative	Negative	Negative	Negative	Negative	Positive	21	33	Present	30	Absent	27	Absent	30	Present	28	Present	R	27	29	19	23	21	26	Negative	25	Negative	26	Negative	28	Negative	0	NA
282	156	محطة معالجة الشريعة	Sharia water treatment plant	Positive	Negative	Negative	Negative	Negative	Negative	Negative	Negative	Negative	Negative	Negative	Negative	Negative	Positive	17	32	Present	30	Present	32	Absent	28	Absent	29	Absent	R	23	23	24	23	25	28	Negative	24	Negative	28	Negative	29	Negative	2	6000\4200
284	157	نبع البقورية	Bakorah spring	Positive	Negative	Negative	Positive	Negative	Negative	Positive	Negative	Negative	Negative	Negative	Negative	Negative	Positive	20	33	Present	29	Present	30	Present	33	Present	29	Present	12	24	23	22	23	24	30	Negative	25	Negative	30	Negative	30	Negative	1	2000
